# Supplementary material for: Great Britain transport, housing, and employment access datasets for small-area urban area analytics
Source: Data Brief. 2019 Oct 14;27:104616. doi: 10.1016/j.dib.2019.104616 (PMC6831819; doi:10.1016/j.dib.2019.104616)
Supplement: Multimedia component 1 [file mmc1.zip]

Archive with 32 entries (27 files):
- DiB2/
- DiB2/Anejionu et al_Data_in_Brief_Manuscript.docx
- DiB2/Data_reduced/
- DiB2/Data_reduced/GB_Employment_Access.csv
- DiB2/Data_reduced/GB_LSOA_PTAI_2016.csv
- DiB2/Data_reduced/GB_LSOA_PTAI_2016.shp/
- DiB2/Data_reduced/GB_LSOA_PTAI_2016.shp/GB_LSOA_2011.cpg
- DiB2/Data_reduced/GB_LSOA_PTAI_2016.shp/GB_LSOA_2011.dbf
- DiB2/Data_reduced/GB_LSOA_PTAI_2016.shp/GB_LSOA_2011.prj
- DiB2/Data_reduced/GB_LSOA_PTAI_2016.shp/GB_LSOA_2011.sbn
- DiB2/Data_reduced/GB_LSOA_PTAI_2016.shp/GB_LSOA_2011.sbx
- DiB2/Data_reduced/GB_LSOA_PTAI_2016.shp/GB_LSOA_2011.shp
- DiB2/Data_reduced/GB_LSOA_PTAI_2016.shp/GB_LSOA_2011.shp.xml
- DiB2/Data_reduced/GB_LSOA_PTAI_2016.shp/GB_LSOA_2011.shx
- DiB2/Data_reduced/GB_MSOA_PTAI_2016.csv
- DiB2/Data_reduced/GB_MSOA_PTAI_2016.shp/
- DiB2/Data_reduced/GB_MSOA_PTAI_2016.shp/GB_MSOA_2011.cpg
- DiB2/Data_reduced/GB_MSOA_PTAI_2016.shp/GB_MSOA_2011.dbf
- DiB2/Data_reduced/GB_MSOA_PTAI_2016.shp/GB_MSOA_2011.prj
- DiB2/Data_reduced/GB_MSOA_PTAI_2016.shp/GB_MSOA_2011.sbn
- DiB2/Data_reduced/GB_MSOA_PTAI_2016.shp/GB_MSOA_2011.sbx
- DiB2/Data_reduced/GB_MSOA_PTAI_2016.shp/GB_MSOA_2011.shp
- DiB2/Data_reduced/GB_MSOA_PTAI_2016.shp/GB_MSOA_2011.shp.xml
- DiB2/Data_reduced/GB_MSOA_PTAI_2016.shp/GB_MSOA_2011.shx
- DiB2/Data_reduced/GB_STOP_PTAI_2016.csv
- DiB2/Data_reduced/GB_STOP_PTAI_2016.shp/
- DiB2/Data_reduced/GB_STOP_PTAI_2016.shp/GB_STOP_PTAI_2016.cpg
- DiB2/Data_reduced/GB_STOP_PTAI_2016.shp/GB_STOP_PTAI_2016.dbf
- DiB2/Data_reduced/GB_STOP_PTAI_2016.shp/GB_STOP_PTAI_2016.prj
- DiB2/Data_reduced/GB_STOP_PTAI_2016.shp/GB_STOP_PTAI_2016.shp
- DiB2/Data_reduced/GB_STOP_PTAI_2016.shp/GB_STOP_PTAI_2016.shp.xml
- DiB2/Data_reduced/GB_STOP_PTAI_2016.shp/GB_STOP_PTAI_2016.shx
