# Supplementary material for: Great Britain transport, housing, and employment access datasets for small-area urban area analytics
Source: Data Brief. 2019 Oct 14;27:104616. doi: 10.1016/j.dib.2019.104616 (PMC6831819; doi:10.1016/j.dib.2019.104616)
Supplement: Multimedia component 1 [file mmc1.zip › DiB2/Data_reduced/GB_Employment_Access.csv]

geocode	access5k	access10k	access20k	access25k	access30k	access40k	access50k	access75k	access100k	tripends
E00000001	1435468	2161309	3197794	3625273	3972056	4551170	5064986	6262792	7514609	46
E00000003	1449584	2163552	3206883	3627760	3976775	4553692	5072443	6264717	7516641	0
E00000005	1451188	2156227	3211594	3632348	3976413	4554449	5067550	6263443	7517858	104
E00000007	1452096	2162531	3230124	3638723	3993820	4555441	5083157	6264896	7521469	9851
E00000010	1449077	2160563	3197442	3623991	3976630	4551315	5066472	6265633	7516135	65
E00000012	1434552	2145233	3180406	3617395	3970891	4545615	5060061	6263953	7509190	9
E00000013	1442457	2157431	3191429	3622302	3970358	4549248	5059871	6264703	7512509	246
E00000014	1449077	2160563	3197442	3623991	3976630	4551315	5066472	6265633	7516135	3
E00000016	1410301	2151843	3189024	3623012	3966582	4547401	5065576	6262900	7514496	2
E00000017	1395864	2148185	3185489	3622625	3958299	4540237	5064484	6263873	7514303	2860
E00000018	1415356	2148529	3200724	3626180	3971029	4542295	5068273	6259349	7513681	1259
E00000019	1366189	2144561	3184799	3622065	3961169	4531855	5062833	6260153	7515004	548
E00000020	1374445	2142431	3196809	3620853	3958711	4532312	5066238	6259119	7516443	2
E00000021	1382460	2140159	3198784	3632925	3964037	4545743	5073496	6256826	7511836	25065
E00000022	1407851	2140471	3172374	3612904	3961597	4545359	5057077	6263559	7506538	4
E00000023	1434552	2145233	3180406	3617395	3970891	4545615	5060061	6263953	7509190	60
E00000024	1466944	2177601	3251080	3643527	3995929	4560120	5080629	6262023	7521441	21381
E00000025	1492887	2190438	3265357	3647337	3975885	4569233	5078768	6265965	7524185	29739
E00000026	1479215	2170580	3249767	3638043	3973869	4564152	5072191	6264901	7521468	29927
E00000027	1476780	2173578	3234192	3637107	3972794	4563491	5081251	6264512	7520426	5173
E00000028	1493342	2189254	3241976	3633536	3976390	4567195	5089670	6269692	7515274	9295
E00000029	1257150	2125734	3208178	3619034	3928939	4529108	5087315	6248827	7509022	15406
E00000030	1214911	2119232	3200442	3610199	3928560	4527050	5075095	6254089	7514235	3454
E00000031	1205281	2111991	3192731	3605947	3926273	4524884	5068471	6252462	7511027	4
E00000032	1141716	2098130	3174762	3598192	3890396	4512625	5053486	6240591	7504936	2
E00000035	1324746	2118170	3211154	3624160	3931576	4533140	5076874	6243904	7507855	49211
E00000037	76343	361087	2392717	3000793	3452751	4137808	4839594	6038150	7228108	11
E00000038	72939	359819	2371902	2984377	3439870	4129689	4837850	6034808	7225856	8
E00000039	68526	334784	2381889	2998083	3422623	4125957	4813133	6023729	7189179	2
E00000040	83342	366774	2452611	3036258	3477022	4161560	4864221	6052317	7221058	175
E00000041	76798	361295	2394683	3003407	3447259	4136472	4839749	6038430	7229377	136
E00000042	66554	344021	2363017	2977270	3423275	4117755	4823428	6026336	7200292	1
E00000043	72162	342712	2405288	3007770	3441741	4133004	4827297	6032291	7196244	5
E00000045	72298	342809	2407912	3008776	3442297	4133093	4829654	6034764	7197062	0
E00000046	77732	361073	2432090	3024917	3463414	4149518	4852760	6045787	7216500	65
E00000048	72123	341334	2400178	3007429	3441356	4132870	4827170	6031455	7195829	3
E00000049	70919	349445	2360974	2971418	3432599	4126618	4835411	6030985	7220231	1
E00000050	73523	345270	2414021	3010634	3449709	4134782	4836899	6036611	7199453	4
E00000051	75499	356711	2380186	2996978	3437693	4130472	4842346	6034825	7220939	160
E00000052	83328	365492	2466843	3042847	3476418	4166603	4863015	6053314	7216292	1
E00000053	69381	347293	2360690	2969529	3418221	4121805	4834521	6030344	7214785	54
E00000054	74616	355892	2396828	3005982	3440906	4138920	4843843	6035579	7217505	98
E00000055	70919	349445	2360974	2971418	3432599	4126618	4835411	6030985	7220231	6
E00000056	73317	344738	2413447	3009768	3446102	4134745	4835699	6035429	7199211	977
E00000057	75880	352406	2432851	3026615	3459926	4143560	4844005	6040973	7208640	3
E00000059	56959	233353	2237667	2877154	3347097	4078168	4801479	5988627	7177184	3
E00000060	63628	312163	2325960	2943946	3394676	4108656	4814233	6018886	7189956	0
E00000061	82683	362226	2479355	3052566	3479756	4165572	4863111	6050907	7219042	8
E00000062	80374	352643	2441628	3041815	3461081	4152230	4852667	6042371	7204723	3155
E00000063	81146	338326	2384999	2995410	3421949	4127696	4831655	6022331	7204648	429
E00000064	68864	330240	2359758	2968067	3417639	4119225	4832924	6029647	7213841	5
E00000065	72769	349430	2398350	3002696	3439626	4137578	4837725	6036113	7207722	55
E00000066	76805	358224	2383727	2999381	3443302	4135888	4843873	6036732	7226398	22
E00000067	73043	354355	2394511	2997186	3436787	4127432	4833472	6034994	7209677	6
E00000068	77732	361073	2432090	3024917	3463414	4149518	4852760	6045787	7216500	1
E00000069	76123	359231	2410739	3011184	3452778	4144296	4846412	6040816	7214220	2
E00000070	56998	175660	1175399	2524059	3119940	3981546	4756818	5937725	7216531	6
E00000071	43728	171202	1281370	2547900	3123767	3970221	4766484	5935632	7215334	2
E00000072	51762	182847	1324280	2568898	3155132	4005300	4771063	5945601	7239616	8
E00000073	50936	180266	1276292	2551846	3143084	3991968	4763616	5941642	7235128	23
E00000074	56998	175660	1175399	2524059	3119940	3981546	4756818	5937725	7216531	1
E00000075	48962	183478	1322547	2569848	3154241	4001786	4774089	5944959	7235907	24
E00000076	47104	174778	1290104	2552067	3135599	3982168	4768815	5940197	7231576	2
E00000077	48474	181003	1349158	2577748	3150236	4000648	4780307	5948215	7234661	12
E00000078	48759	180139	1290189	2553895	3143201	3988433	4768054	5941436	7231245	17
E00000079	47278	173870	1258614	2534699	3124565	3973968	4761543	5938796	7228907	89
E00000080	44925	167322	1162766	2517966	3101755	3966530	4763997	5935941	7226157	360
E00000081	46563	177081	1304355	2555305	3143685	3988044	4771153	5941432	7237429	2
E00000082	46654	172886	1187645	2526720	3116615	3968936	4758614	5938458	7225060	1
E00000083	48194	175424	1315541	2560974	3134660	3986419	4774472	5939431	7230499	1
E00000084	45536	172546	1283549	2550707	3125899	3973384	4772749	5938249	7227367	4
E00000085	50899	185094	1465056	2626389	3172320	4018992	4791109	5954072	7232333	2
E00000086	49501	181498	1390958	2585995	3155526	3998638	4782862	5946320	7230299	1
E00000087	48063	176575	1353476	2587383	3145736	3996985	4785205	5946123	7233961	37
E00000088	47440	174903	1340799	2574170	3140882	3991646	4783775	5944531	7228389	1
E00000089	44042	171360	1179925	2521614	3103717	3964378	4761527	5937690	7220221	22
E00000090	48423	182489	1415942	2602289	3157002	4006430	4786101	5948865	7232602	29
E00000091	43235	172172	1279454	2551165	3124904	3974562	4771323	5937621	7232926	3
E00000092	46298	182049	1548193	2664483	3184220	4015793	4805917	5961016	7223655	1
E00000093	47582	179257	1419493	2608676	3157864	4012623	4790797	5948678	7239755	290
E00000094	46186	174247	1317363	2559821	3132733	3977626	4776081	5939522	7224777	2
E00000095	46078	174396	1336867	2572337	3136574	3986051	4782859	5941503	7227295	2
E00000096	48186	182079	1456897	2614058	3167882	4011083	4791612	5951499	7235215	25
E00000097	47735	179175	1496659	2624938	3172166	4012313	4800114	5956945	7229211	54
E00000098	48378	183348	1566228	2685673	3190720	4019875	4805884	5965338	7227689	2
E00000099	46298	182049	1548193	2664483	3184220	4015793	4805917	5961016	7223655	0
E00000100	55187	169223	1130713	2492902	3076447	3958584	4755243	5929404	7202785	121
E00000101	69760	212394	1819520	2769514	3294947	4066744	4797982	6002004	7229252	2
E00000102	73887	211253	1785989	2761095	3279726	4056420	4803445	5996484	7225652	22
E00000103	60712	210039	1724417	2711027	3257026	4060368	4790287	5988466	7237990	1
E00000104	72239	215115	1741334	2752883	3280484	4061341	4800880	5992877	7232744	82
E00000106	72878	221432	1794928	2745781	3269753	4065680	4804300	5998851	7251682	2
E00000107	73992	216961	1750789	2735072	3267150	4064801	4802513	5996988	7251207	33
E00000108	72349	215158	1711767	2736733	3270001	4057209	4800403	5994883	7251368	50
E00000109	70004	215011	1729097	2738007	3264099	4058032	4800169	5995716	7239350	2
E00000110	71175	212353	1647012	2724616	3259921	4052725	4795924	5989605	7248143	30
E00000111	67891	205488	1621028	2705587	3250918	4038480	4787306	5981956	7238239	0
E00000112	65274	212702	1770739	2756585	3285763	4059119	4801603	5995210	7229527	1
E00000113	65048	202689	1620579	2714953	3246025	4040537	4792368	5981612	7231030	1
E00000114	70006	207940	1651906	2736656	3269226	4053049	4792287	5991445	7241810	3
E00000115	71049	207256	1698640	2742315	3267248	4056135	4794202	5991180	7233411	66
E00000116	69929	211991	1727225	2744394	3275389	4056265	4795403	5990817	7230702	2
E00000117	72555	217994	1808893	2769321	3292976	4065288	4804946	6001784	7236737	97
E00000118	72517	219419	1891381	2785512	3318764	4072400	4808159	6007265	7238891	4
E00000119	71696	218234	1815033	2768652	3299784	4066325	4803995	6002652	7234358	21
E00000120	71866	214697	1782281	2761381	3285192	4062083	4804406	5995412	7234015	2
E00000121	70428	217918	1939425	2797670	3331088	4076976	4810029	6006514	7234312	57
E00000122	73768	214682	1837319	2774408	3300841	4067360	4807520	6003016	7231797	2
E00000123	71053	203753	1690071	2734954	3261346	4051686	4800066	5989320	7232081	77
E00000124	65948	203290	1644272	2728201	3252493	4044076	4790497	5988842	7228814	0
E00000125	69675	217838	1956166	2798405	3332473	4082272	4809284	6009774	7232825	4
E00000126	70207	222738	2025652	2807169	3341087	4084035	4816283	6013896	7229395	24
E00000127	70969	215712	1911693	2791629	3326654	4074189	4809355	6005783	7232628	41
E00000128	71688	207242	1767132	2755959	3274702	4053985	4798918	5993227	7223911	6
E00000129	71739	216297	1888857	2784670	3315393	4070951	4807457	6004474	7229957	3
E00000130	65447	201856	1722502	2736535	3264141	4045039	4796500	5986602	7219131	1
E00000131	69365	210569	1852943	2774445	3298326	4060997	4800885	6000530	7224816	1
E00000132	68592	209933	1801167	2765453	3291561	4054126	4799278	5997955	7224215	6
E00000133	67722	204591	1747568	2750728	3271146	4051362	4801872	5990832	7222797	18
E00000134	67619	202708	1763585	2749195	3270737	4049835	4801685	5989068	7220571	4
E00000135	64129	178547	1352109	2570996	3183029	4008758	4742521	5979285	7197637	53
E00000136	64878	178788	1379927	2580221	3186438	4012222	4752358	5979311	7202435	2
E00000137	48134	172351	1235794	2537242	3152705	3996048	4721768	5972603	7161013	1
E00000138	53530	165344	1054622	2444521	3092917	3964556	4711632	5963104	7147263	131
E00000139	54539	167275	1069916	2450417	3094548	3968040	4708199	5964030	7145135	0
E00000140	51065	162512	1123569	2466292	3100045	3968096	4701418	5958656	7135836	21
E00000141	58047	172174	1125590	2479590	3116609	3973662	4716712	5969337	7160922	2
E00000142	54264	166257	1063588	2444190	3098546	3965451	4712004	5964259	7150627	42
E00000143	62013	176937	1243792	2555377	3169448	4006865	4735123	5977199	7174051	3
E00000144	61835	179895	1244342	2534114	3164141	4001250	4731770	5975417	7182562	1
E00000145	56165	177599	1385049	2564484	3167885	4003889	4736932	5974845	7181917	2
E00000146	59620	173610	1267827	2535105	3162763	3989702	4728308	5968908	7180185	22
E00000147	60858	177439	1293116	2551070	3173343	4005098	4735305	5976489	7185238	3
E00000148	56165	177599	1385049	2564484	3167885	4003889	4736932	5974845	7181917	3
E00000149	64166	176032	1318055	2556145	3177772	4004364	4743042	5976207	7198650	8
E00000150	63471	179138	1385868	2579930	3184261	4007650	4744990	5979838	7197909	5
E00000151	62469	176676	1185015	2531208	3157282	3999820	4730435	5978203	7175777	215
E00000152	66412	181286	1415055	2606712	3199629	4021687	4757342	5980828	7208621	85
E00000153	69414	186509	1460858	2606706	3208570	4027274	4756103	5984782	7211709	22
E00000154	70236	190332	1502317	2623277	3219849	4037475	4767199	5990558	7225668	279
E00000155	67011	187035	1446907	2619923	3211568	4027628	4760987	5984941	7216635	229
E00000156	36851	151642	940195	2352040	3013226	3925975	4705727	5964885	7130806	273
E00000157	30229	158220	1059992	2438904	3082986	3966473	4703790	5965687	7137431	0
E00000158	54349	172926	1169543	2499683	3139812	3988731	4718915	5974330	7162413	4
E00000159	57201	168164	1092813	2464601	3107841	3971899	4713971	5966967	7155557	1
E00000160	52338	168015	1134756	2473882	3106916	3971547	4705976	5967501	7147210	3
E00000161	46951	173399	1277759	2541433	3154820	3996912	4722743	5976677	7162628	1
E00000162	44732	162076	1144768	2479924	3112939	3973591	4704281	5960836	7144075	4
E00000163	56530	171924	1150951	2487464	3122767	3980748	4713376	5969818	7152678	63
E00000164	53591	171738	1163219	2492083	3135259	3986202	4709504	5967523	7151735	7
E00000165	54813	171671	1156080	2491371	3130408	3988470	4710872	5966788	7153626	8
E00000166	45203	162365	1150039	2481179	3114167	3974589	4705312	5963639	7145940	51
E00000167	53714	161873	1035628	2444410	3040888	3936301	4746309	5924162	7188574	0
E00000168	52866	159988	925701	2408866	3012381	3903042	4728974	5913281	7159186	3
E00000169	49449	158053	921785	2389536	3007772	3898136	4722298	5911184	7151837	31
E00000170	51954	157933	892922	2377970	2996472	3890783	4724704	5911954	7149755	2
E00000171	54965	159781	911299	2405272	3012390	3905610	4732158	5914862	7161727	1
E00000172	53439	165221	1032457	2465866	3049565	3938912	4743241	5923750	7177286	3
E00000173	55661	166986	1054138	2475597	3051321	3943819	4749958	5928118	7191011	725
E00000174	43273	160116	1122972	2479319	3068057	3947538	4756797	5929828	7210959	13
E00000175	54676	165028	1013154	2448378	3043952	3937729	4746420	5925851	7188345	392
E00000176	40583	157113	968063	2412766	3023645	3906351	4739148	5917167	7174433	1
E00000177	55090	161374	1079976	2465855	3056661	3947698	4755258	5927306	7202460	533
E00000178	47873	161239	1131089	2496876	3070868	3955290	4761385	5932473	7217641	131
E00000179	44920	164292	1142570	2501585	3092550	3955901	4762986	5933235	7220601	1
E00000180	43046	154064	1022870	2427249	3032590	3923439	4745253	5922242	7181684	73
E00000181	50717	141565	593266	2015070	2908789	3811584	4646193	5888027	7090282	98
E00000182	55076	154796	761945	2321873	2988872	3867097	4686456	5910483	7120941	1
E00000183	54858	146844	654055	2184517	2947177	3848545	4667759	5901851	7099709	202
E00000184	51410	142167	595786	2018754	2914399	3814507	4649076	5888262	7090438	1
E00000185	51486	142264	596808	2031436	2914865	3819091	4649835	5890332	7090732	2
E00000186	56922	156097	764149	2333561	2999246	3876806	4689033	5911301	7123846	11
E00000187	50549	155344	743474	2320010	2980443	3871485	4711116	5903915	7136274	3
E00000188	53446	150392	740452	2280289	2968489	3855129	4672066	5907967	7109700	0
E00000189	54878	147206	657484	2193895	2948291	3851632	4669905	5901733	7101044	1
E00000190	56329	151666	749558	2296407	2981323	3868126	4680852	5910032	7115986	6
E00000191	52664	143904	619035	2056134	2928307	3838718	4665323	5892256	7097909	32
E00000192	44844	136480	584416	1917728	2883197	3788446	4618123	5881256	7085680	2
E00000193	50662	139418	597521	1991839	2905630	3813619	4648668	5885993	7092389	1
E00000194	57325	146160	644357	2147224	2939624	3852124	4673686	5900054	7110283	13
E00000195	58832	148458	660596	2160765	2945101	3857207	4678141	5900673	7103228	596
E00000196	51047	141677	601831	2022941	2913040	3818705	4650896	5889066	7093845	2
E00000197	54172	151530	662548	2236725	2950676	3853412	4691528	5903615	7116658	41
E00000198	50535	158168	905675	2388861	2999193	3893604	4722029	5910304	7145362	0
E00000199	60827	249442	2211070	2872173	3362538	4102782	4833057	5997987	7222979	7
E00000200	54653	209982	2129930	2836729	3343514	4095136	4827589	5991634	7225700	3
E00000201	55736	233067	2232943	2871353	3344207	4075307	4789815	5986885	7174495	3
E00000202	51639	203838	2078543	2819052	3335073	4072443	4820006	5985158	7220103	1
E00000203	55230	197001	1951965	2784739	3297676	4056695	4812232	5982131	7221846	0
E00000204	51569	199988	2033848	2803174	3315982	4069684	4825720	5984356	7229120	1
E00000205	53240	196727	2049959	2792095	3292998	4034865	4788377	5978073	7182221	68
E00000206	63000	208697	2171687	2838114	3351144	4074177	4807786	5991268	7203038	2
E00000207	53740	210262	2115623	2833018	3345838	4094031	4827532	5990835	7224108	0
E00000208	50733	200350	2072183	2805074	3318905	4074883	4827409	5984090	7231771	2
E00000209	51337	203265	2086055	2822879	3337582	4084684	4826016	5985467	7226034	1
E00000210	60526	206011	2129385	2824897	3344612	4065959	4802838	5987672	7198108	7
E00000211	65367	212761	2180079	2843863	3353079	4088220	4810029	5993373	7209554	4
E00000212	68401	216260	2204490	2858024	3364325	4094103	4815555	5997177	7214531	2
E00000213	64880	247906	2246514	2874630	3363417	4084210	4812676	5997347	7197718	5
E00000214	52393	198939	2047203	2800848	3312891	4070793	4827955	5984300	7237254	0
E00000215	55071	208758	2138231	2836609	3344092	4094343	4828933	5989720	7226388	9
E00000216	67604	251258	2242207	2875304	3371820	4096609	4817911	5998405	7210830	84
E00000217	60630	213031	2179824	2855273	3362085	4103433	4832223	5997470	7224960	0
E00000218	68908	263906	2267696	2889527	3381985	4091184	4819590	6001056	7200758	4
E00000219	51963	207041	2102245	2827785	3340265	4090243	4828596	5986310	7230743	0
E00000220	56959	233353	2237667	2877154	3347097	4078168	4801479	5988627	7177184	2
E00000221	52172	201667	2086463	2809894	3321440	4075931	4828359	5984764	7233249	0
E00000222	65863	259634	2268390	2898991	3361581	4093148	4811754	5999036	7185964	112
E00000223	69567	303493	2288331	2907471	3374503	4101313	4819553	6011635	7198828	107
E00000224	58783	210775	2182583	2856357	3360064	4102118	4835036	5995588	7228327	87
E00000225	65315	259178	2253597	2881669	3361095	4084065	4811297	5998599	7192851	1
E00000226	66393	265803	2246849	2893215	3377823	4114879	4842356	6001261	7228108	239
E00000227	63003	246717	2227344	2865890	3365020	4076893	4810208	5993552	7195417	54
E00000228	67013	296445	2276506	2901045	3363281	4097110	4813423	6003555	7192115	2
E00000229	62059	255172	2241537	2878156	3350451	4082060	4806167	5992303	7187672	8
E00000230	65228	247359	2249001	2877013	3371858	4084973	4814872	5997059	7196770	24
E00000231	63100	245426	2247385	2876460	3354104	4080933	4809999	5996068	7188171	2
E00000232	61575	245169	2228378	2866095	3349056	4074561	4805296	5995014	7189177	254
E00000234	72346	329528	2350321	2973756	3408466	4115042	4826572	6016292	7200370	2
E00000235	77740	334548	2387409	2998236	3431390	4132440	4830564	6023906	7196894	0
E00000236	76475	331269	2374093	2989861	3423529	4127863	4830484	6019434	7196526	5
E00000237	63975	312753	2319387	2945188	3393594	4100850	4812274	6007689	7188177	2
E00000238	76099	331496	2381418	2990434	3429100	4129786	4830284	6022393	7194352	1
E00000239	75907	334148	2405763	3018123	3442746	4136076	4827639	6028827	7196351	4
E00000240	70828	331982	2366100	2992391	3420634	4120436	4804451	6019053	7184910	0
E00000241	70837	327342	2352578	2979124	3408363	4113622	4813438	6016723	7188088	6
E00000242	72885	332624	2391734	3001720	3437901	4132301	4819952	6026222	7189620	110
E00000243	80664	336190	2437970	3027465	3451949	4146106	4845020	6034956	7200642	114
E00000244	75473	330266	2378534	2985726	3426348	4127538	4830747	6020100	7194799	85
E00000245	74287	325364	2374207	2981186	3422454	4123690	4825739	6017520	7191424	0
E00000246	74630	334477	2356180	2982531	3409992	4121456	4821843	6019992	7193079	130
E00000247	55736	233067	2232943	2871353	3344207	4075307	4789815	5986885	7174495	4
E00000248	79107	344050	2400952	3007174	3433611	4139142	4839859	6030171	7208049	152
E00000249	76831	338318	2385647	2995316	3423373	4126739	4830285	6022037	7203930	3
E00000250	68938	322530	2335008	2958384	3401563	4108819	4806780	6014238	7185968	7
E00000251	80779	337561	2382900	2993897	3418694	4125204	4831062	6022011	7204584	23
E00000252	76091	333713	2351484	2974419	3407709	4114555	4823788	6016758	7192892	101
E00000253	69737	330660	2360113	2986581	3412231	4110625	4798460	6017122	7182141	1
E00000254	69809	322033	2339239	2972349	3403889	4111209	4807407	6013711	7185812	2
E00000255	70546	319962	2336635	2950609	3400767	4106501	4819669	6012394	7191268	3
E00000256	73938	335490	2379433	3001223	3429091	4131711	4821092	6022779	7188935	15
E00000257	76729	334265	2370813	2983084	3414045	4118435	4823175	6018124	7193610	0
E00000258	74088	332250	2358482	2979068	3409315	4120866	4818965	6017369	7195550	1
E00000259	68548	317218	2325257	2948097	3397560	4105926	4821482	6012389	7191611	1
E00000260	79278	333125	2381634	2991295	3422400	4134378	4823156	6021144	7197708	10
E00000261	72346	329528	2350321	2973756	3408466	4115042	4826572	6016292	7200370	16
E00000263	75187	338171	2392739	3007401	3433920	4136455	4827458	6025851	7194784	165
E00000264	71963	331448	2391146	2996288	3437156	4130626	4819731	6026215	7186506	83
E00000265	40116	176990	1591275	2704457	3203894	4023890	4807723	5957215	7241732	9
E00000266	40275	177308	1574185	2692868	3193315	4025123	4810284	5959346	7245015	1
E00000267	49812	196772	1989193	2777980	3294244	4057561	4827154	5978388	7236424	9
E00000268	39998	176359	1537627	2663122	3181638	4019096	4806215	5954736	7239242	61
E00000269	43631	179822	1684840	2724608	3223323	4034467	4813596	5958749	7238780	4
E00000270	46213	182571	1753785	2739621	3243269	4040262	4814834	5966735	7239554	0
E00000271	48030	184839	1867935	2763847	3279049	4047730	4816583	5972208	7237709	3
E00000272	44898	183294	1816629	2752870	3258994	4044442	4817256	5969704	7239090	4
E00000273	50107	199138	2006294	2787724	3306762	4064164	4828366	5981553	7234053	2
E00000274	49583	197054	1996680	2781112	3296060	4059477	4826684	5979229	7231629	6
E00000275	38856	174419	1525523	2644769	3175556	4016717	4800327	5949703	7241820	15
E00000276	43840	179968	1684906	2724211	3223574	4033033	4812633	5958231	7237594	293
E00000277	38130	175623	1580785	2696761	3197195	4018277	4806142	5950534	7235659	3
E00000278	35926	172207	1533485	2649231	3175685	4010119	4799497	5943204	7232340	140
E00000279	37444	174954	1571418	2688166	3190284	4016999	4805310	5950017	7238242	0
E00000280	43141	180594	1626935	2701809	3206405	4024904	4811960	5966427	7232503	2
E00000282	40835	178283	1570708	2684814	3190548	4007898	4804307	5960259	7227924	1
E00000283	47591	181164	1654202	2707218	3210419	4022790	4809685	5967178	7229829	6
E00000284	49259	184450	1732973	2732208	3232701	4035167	4809945	5969213	7229300	1
E00000285	40842	179340	1565805	2683348	3186520	4014335	4810508	5959116	7234286	4
E00000286	47273	184402	1735692	2732125	3239150	4035782	4808843	5963027	7229011	22
E00000287	51230	186300	1837632	2760673	3274079	4049482	4811949	5973455	7232502	117
E00000288	52758	187460	1870758	2770097	3284527	4055225	4814383	5980903	7237080	20
E00000289	46465	180406	1650085	2707085	3207887	4019497	4810318	5963694	7230717	88
E00000290	50737	192652	1925023	2774147	3288418	4058150	4820748	5977616	7235760	32
E00000291	53540	199246	1980039	2783985	3294905	4064071	4824247	5979855	7237355	1
E00000292	44480	178388	1643399	2698805	3205416	4014805	4799818	5962531	7224988	2
E00000293	45689	181125	1646816	2704559	3208729	4028872	4816805	5967322	7239033	1
E00000294	46478	182309	1737351	2732208	3238418	4033558	4808966	5964507	7228652	26
E00000295	46846	181838	1664379	2711928	3220536	4026977	4809463	5964282	7228504	1
E00000296	50919	189654	1907455	2776034	3291535	4061567	4819478	5974665	7239582	2
E00000297	47531	185398	1825006	2753796	3262286	4044155	4814811	5970639	7233743	120
E00000298	64072	185431	1242476	2544217	3158082	3998291	4755915	5943952	7226823	0
E00000299	62059	182607	1200178	2545465	3151983	3995744	4754611	5941840	7214865	1
E00000300	61694	182466	1199163	2542889	3145064	3993690	4749378	5941644	7213459	229
E00000301	56142	175073	1151697	2502907	3115849	3978962	4742145	5935715	7194132	206
E00000302	60812	187733	1333687	2572422	3174539	4005920	4756865	5949198	7234028	0
E00000303	62703	188800	1344984	2585417	3175671	4008140	4758860	5950036	7232216	1
E00000304	57771	175448	1160737	2507167	3122138	3982684	4746018	5937263	7200372	9
E00000305	59680	170136	1096478	2478256	3090234	3961755	4727238	5931491	7167169	247
E00000306	64909	189136	1343471	2576482	3176927	4009464	4767851	5951266	7237516	64
E00000307	51941	163517	994706	2446784	3036206	3925658	4740714	5920201	7168858	112
E00000308	56422	168940	1083612	2481936	3081127	3968491	4746223	5930053	7180685	46
E00000309	55896	173298	1133581	2502019	3105459	3974756	4746678	5930757	7188837	1
E00000310	50762	162608	988998	2425255	3031644	3921658	4728346	5918502	7160225	5
E00000311	56564	168819	1071476	2472337	3068748	3950928	4738399	5927404	7176756	2
E00000312	57410	172740	1105586	2492166	3086941	3968219	4745512	5930179	7186263	0
E00000313	58861	174017	1135493	2495009	3104254	3974052	4748218	5931630	7195688	17
E00000314	57055	170627	1121372	2491986	3083673	3964191	4751755	5930883	7202289	55
E00000315	64182	189631	1392312	2597780	3190772	4011995	4773229	5952538	7238456	0
E00000316	59418	184678	1319734	2566927	3163493	4007542	4767715	5945594	7238342	89
E00000317	58666	173852	1133332	2495634	3098017	3973101	4748468	5931153	7195826	0
E00000318	64258	189310	1394843	2601778	3188554	4012696	4774506	5952346	7239184	330
E00000319	58900	169889	1121640	2487179	3085174	3965142	4753438	5930343	7194042	48
E00000320	56406	171622	1123378	2476898	3091424	3964781	4743214	5929183	7181382	2
E00000321	58493	191966	1423460	2620994	3186853	4016039	4773982	5956857	7237720	1
E00000322	50894	180575	1221472	2534927	3137684	3990396	4758502	5940510	7226340	9
E00000323	54484	188624	1390943	2602043	3177618	4011792	4778261	5951499	7240353	6
E00000324	55394	191156	1463363	2634827	3193243	4016513	4785281	5960342	7233240	38
E00000325	53281	183131	1289548	2559475	3156639	4002493	4767884	5943033	7237313	291
E00000326	56471	170785	1131525	2494461	3076933	3960606	4755173	5930327	7203216	94
E00000327	62134	163557	990917	2448107	3051159	3923057	4717128	5927052	7149680	1633
E00000328	55528	169745	1111517	2478124	3094322	3960310	4735570	5930863	7171673	5
E00000329	57652	170585	1114322	2489445	3096210	3963131	4737739	5931519	7175965	205
E00000330	55528	169745	1111517	2478124	3094322	3960310	4735570	5930863	7171673	100
E00000331	63332	215913	2079593	2818072	3350620	4080632	4802839	6002234	7218887	5
E00000332	71339	230913	2235685	2890385	3394362	4114274	4816142	6016015	7225648	3
E00000333	60440	216081	2127549	2840376	3366934	4090351	4796652	6000170	7213155	5
E00000334	74802	226432	2233547	2885554	3392740	4110627	4814074	6009681	7223762	10
E00000335	76668	224769	2218173	2873433	3389845	4110046	4814367	6010289	7224455	4
E00000336	73726	225215	2223795	2879940	3381799	4103921	4807170	6007839	7221795	6
E00000337	78304	281880	2291976	2914883	3408408	4122555	4824419	6015031	7228750	140
E00000338	76918	265476	2275836	2907212	3405856	4119693	4822920	6014264	7227434	8
E00000339	74394	279048	2284016	2908022	3399237	4118572	4822763	6010888	7225077	5
E00000340	78213	328591	2335674	2937799	3423758	4132099	4830320	6027405	7227081	84
E00000341	66631	218302	2142750	2843182	3370749	4098706	4807422	6004010	7223920	411
E00000342	75712	320397	2316148	2932091	3409033	4127351	4827051	6024790	7225228	2
E00000343	73621	261514	2257522	2889291	3386426	4110444	4811284	6008099	7223796	13
E00000344	74566	327686	2344001	2952031	3415929	4125341	4829601	6025573	7221268	215
E00000345	78227	283036	2300576	2920394	3405156	4123909	4825851	6019808	7226357	0
E00000346	72081	355635	2360457	2973890	3433985	4127585	4833450	6033018	7220626	20
E00000347	72559	222223	2198920	2864866	3376300	4099734	4806480	6003669	7220133	8
E00000348	68093	221222	2222150	2875721	3374007	4093781	4804552	6002801	7215641	138
E00000349	67320	214140	2185082	2846085	3356101	4087520	4801847	5997038	7212491	5
E00000350	71646	317930	2299979	2920911	3398331	4116427	4822651	6019420	7219691	8
E00000351	71551	281985	2299450	2921060	3397018	4116934	4824438	6019427	7220443	53
E00000352	69952	257857	2243305	2881052	3382096	4101576	4814252	6005315	7221066	86
E00000353	74963	322372	2332690	2936368	3401042	4115257	4826670	6021277	7217987	1
E00000354	69438	225322	2140746	2846924	3375147	4103077	4813271	6015979	7223525	3
E00000355	69342	226916	2179479	2854670	3381334	4106273	4811018	6018682	7222773	2
E00000356	66653	226386	2163628	2853210	3377385	4103925	4810331	6017149	7222459	5
E00000357	63332	215913	2079593	2818072	3350620	4080632	4802839	6002234	7218887	0
E00000358	73507	268597	2277915	2906455	3404427	4122749	4822273	6019501	7229874	2
E00000360	54605	190408	1859435	2771550	3289136	4047064	4808143	5983228	7221881	1
E00000361	55230	197001	1951965	2784739	3297676	4056695	4812232	5982131	7221846	6
E00000362	48773	186317	1860661	2765245	3282163	4051489	4812091	5973186	7231333	29
E00000363	50934	193032	1925789	2778263	3294373	4060643	4820750	5977837	7235034	17
E00000364	71010	199593	1621842	2716047	3241245	4045193	4800723	5981156	7232816	66
E00000365	70996	200925	1626289	2718554	3243894	4050998	4806993	5982518	7238826	48
E00000366	69977	205785	1700483	2740280	3264701	4058610	4805588	5988887	7227805	32
E00000367	60532	195353	1677467	2722232	3235475	4042972	4800860	5982465	7219138	0
E00000368	68852	210161	1868903	2776184	3303740	4056124	4799389	5999382	7223184	58
E00000369	66066	197552	1712981	2734450	3254605	4050394	4810210	5986268	7227465	1
E00000370	68352	208247	1808837	2764465	3283938	4053706	4800559	5996136	7222506	5
E00000371	66089	196342	1753981	2745639	3255903	4053329	4810619	5987337	7225742	27
E00000372	64467	196480	1793334	2754603	3274321	4056828	4804586	5991691	7220900	1
E00000373	67272	201881	1901700	2778974	3307954	4057017	4794648	5996922	7222564	10
E00000374	63622	194489	1850231	2763543	3284514	4043088	4795242	5989918	7216136	62
E00000375	65712	201934	1783130	2751819	3273744	4055034	4804725	5991999	7219258	1
E00000376	55922	190281	1750122	2746055	3255126	4044945	4815913	5985145	7218708	2
E00000377	61435	193961	1798548	2754844	3268681	4055523	4806808	5993565	7223695	109
E00000378	63646	205874	2058065	2808020	3324879	4078982	4810515	5993285	7223906	56
E00000379	52906	188207	1727097	2743146	3249195	4049037	4817273	5978534	7222504	2
E00000380	60698	193786	1862020	2769460	3287183	4057811	4807953	5992915	7223939	39
E00000381	67596	201211	1980248	2787388	3311130	4060579	4803919	5994276	7221926	7
E00000382	61218	196295	1920811	2781458	3304056	4064826	4801933	5994785	7221799	1
E00000383	55058	190653	1850726	2769506	3282341	4045117	4809481	5985117	7220587	4
E00000384	65013	197061	1910603	2779992	3306220	4058503	4796544	5989704	7221209	0
E00000385	60415	204833	2042026	2805200	3325890	4068783	4808267	5996788	7222375	6
E00000386	50404	188006	1746994	2748620	3258630	4040920	4808985	5981853	7221579	5
E00000387	50133	186388	1733651	2742485	3245880	4039525	4811753	5976638	7224435	88
E00000388	57400	193444	1899799	2778786	3300788	4054331	4799415	5986583	7220660	0
E00000389	58174	194201	1916597	2783376	3303387	4058558	4807319	5989780	7222366	26
E00000390	58124	194136	1516057	2648114	3213162	4028778	4785757	5969772	7235287	1
E00000391	56186	192958	1505287	2642288	3202282	4024528	4775810	5965645	7230313	1
E00000392	65811	194620	1571032	2667325	3226117	4030865	4790242	5971379	7227748	36
E00000393	55367	192089	1462000	2631827	3195693	4014274	4778054	5959045	7231882	0
E00000394	69426	200881	1628084	2723450	3245340	4045135	4799698	5983355	7231945	1
E00000395	68988	197967	1607455	2706043	3228024	4041450	4797376	5978265	7230865	16
E00000396	56185	192975	1505145	2642388	3202217	4024527	4775810	5965745	7230313	10
E00000397	65889	196494	1573456	2678641	3221073	4030290	4805225	5973032	7230228	107
E00000398	55888	191948	1476183	2638642	3191423	4015524	4782633	5960409	7227013	3
E00000399	54891	189245	1414938	2619188	3182526	4015901	4781031	5953193	7240351	3
E00000400	59871	193335	1502927	2646616	3195422	4018796	4795821	5969110	7233364	0
E00000401	60716	194950	1552395	2670017	3212794	4031685	4805123	5970517	7230965	243
E00000402	64852	196634	1579811	2686900	3223148	4032925	4807130	5973655	7227212	13
E00000403	48555	186737	1411485	2608099	3164828	4007523	4781573	5948797	7222125	1
E00000404	49454	186450	1387663	2603190	3168108	4006158	4778544	5949321	7229226	4
E00000405	61536	192667	1606575	2704553	3218970	4030098	4796335	5976809	7218791	2
E00000406	49015	185613	1392812	2602718	3163027	4005559	4779721	5947877	7231714	0
E00000407	56304	190345	1466778	2639616	3186519	4019006	4786602	5958108	7223470	2
E00000408	65329	193668	1616360	2711260	3227781	4034574	4802937	5982024	7223710	2
E00000409	55922	189872	1475534	2639589	3184787	4021860	4790762	5958525	7229233	141
E00000410	49535	186046	1404433	2604214	3162864	4005984	4779967	5948196	7223738	11
E00000411	66526	198131	1712171	2733923	3253634	4052344	4810045	5986573	7226967	3
E00000412	48484	182180	1392829	2595114	3158242	4004958	4780892	5947859	7237039	2
E00000413	50387	185391	1428411	2616479	3164743	4011632	4784384	5949163	7227114	22
E00000414	64032	189550	1363423	2596760	3183478	4010547	4769321	5954222	7238239	131
E00000415	63456	192320	1426198	2610142	3193411	4014229	4769376	5957958	7237169	1
E00000416	59068	192821	1475223	2636688	3199785	4019828	4780458	5963127	7233621	0
E00000417	63801	198343	1570250	2669541	3236936	4034934	4789909	5976285	7236590	1
E00000418	66198	201635	1624213	2715473	3247679	4040804	4792718	5981642	7231476	13
E00000419	69955	198074	1582506	2684061	3236865	4036310	4794092	5975833	7227439	3
E00000420	33524	164404	1302531	2551409	3125769	3980631	4768314	5927400	7225545	4
E00000421	28161	157300	1301601	2538238	3110454	3985783	4750818	5920349	7232782	63
E00000422	36589	170708	1437529	2609552	3163388	4005344	4790663	5940368	7228559	16
E00000423	38091	174785	1512018	2634558	3172255	4016182	4801154	5952274	7235916	0
E00000424	35975	166713	1369030	2579343	3147351	3993858	4781072	5934155	7226367	173
E00000425	37927	171458	1484832	2624595	3168122	4012290	4796884	5949465	7241446	8
E00000426	34278	165844	1305482	2554880	3127100	3997496	4777232	5931086	7236285	26
E00000427	34330	165111	1326540	2560578	3131386	4002961	4787056	5938095	7239360	32
E00000428	34330	165111	1326540	2560578	3131386	4002961	4787056	5938095	7239360	19
E00000429	28505	157878	1280320	2538857	3113223	3981437	4755040	5924809	7232987	1
E00000430	30580	157559	1203928	2516839	3104666	3966850	4763021	5925631	7217555	19
E00000431	37635	172881	1492843	2630701	3170147	4031768	4796519	5947427	7252759	4282
E00000432	32015	162763	1331041	2572643	3127982	4007350	4783289	5938191	7240908	3
E00000433	28505	157878	1280320	2538857	3113223	3981437	4755040	5924809	7232987	1
E00000434	23124	139352	1133463	2461284	3065765	3954457	4725528	5908856	7199531	397
E00000435	31889	163766	1369371	2576506	3138338	4010785	4779104	5938252	7246188	14
E00000436	28751	158538	1302233	2545851	3114976	3986984	4757299	5927997	7235185	1
E00000437	31889	163766	1369371	2576506	3138338	4010785	4779104	5938252	7246188	20
E00000438	28161	157300	1301601	2538238	3110454	3985783	4750818	5920349	7232782	1
E00000439	41719	181078	1566376	2678833	3184973	4021573	4816045	5962263	7240032	20
E00000440	46070	176483	1465928	2618551	3165081	4008660	4796559	5950961	7231512	69
E00000441	49069	180233	1529692	2646210	3177492	4019268	4811309	5959662	7238489	59
E00000442	45646	175897	1463894	2620230	3167165	4009257	4795411	5949659	7231638	47
E00000443	39607	174417	1407092	2604265	3160149	4003453	4790892	5943057	7228602	119
E00000444	42836	181489	1541503	2671094	3183008	4022215	4816901	5960751	7239420	87
E00000445	39006	173877	1462918	2622435	3167518	4009699	4797586	5949090	7232411	9
E00000446	39045	174718	1486340	2630323	3169631	4012899	4806638	5951540	7238077	12
E00000447	38071	172466	1442190	2615111	3165451	4007895	4795656	5943977	7230399	0
E00000448	38091	174785	1512018	2634558	3172255	4016182	4801154	5952274	7235916	6
E00000449	35308	166549	1339432	2577954	3138093	3992909	4780094	5934012	7226160	57
E00000450	32950	165021	1299278	2553800	3125028	3997911	4779685	5932754	7241191	173
E00000451	43486	190516	2165191	2835219	3341063	4065916	4815563	5978683	7190975	8
E00000452	34809	169907	2051512	2791006	3306259	4018551	4786970	5963367	7167069	445
E00000453	64732	326426	2341539	2967149	3402357	4107456	4816555	6014158	7195159	251
E00000454	44458	235202	2230736	2882194	3349281	4071910	4802939	5983548	7171634	4
E00000455	36729	176662	1966585	2769746	3294166	4021651	4800014	5964505	7183913	13
E00000456	42617	221251	2202086	2852104	3340232	4069904	4804405	5980106	7180767	207
E00000457	38362	183820	2069026	2802092	3319129	4045666	4809036	5973101	7189316	1
E00000458	46430	190899	2033331	2789383	3305457	4056410	4819231	5976871	7227757	885
E00000459	50549	205563	2107935	2826695	3337002	4086470	4828068	5984928	7225054	1
E00000460	50965	205907	2112087	2828531	3339025	4088277	4829169	5985578	7226889	1
E00000461	50110	204855	2093950	2823107	3336021	4083035	4824631	5982957	7221255	3
E00000462	44258	271559	2236718	2888025	3352230	4073872	4802440	5990836	7171826	202
E00000463	49648	196114	1998728	2784285	3297111	4067744	4834548	5979039	7243126	305
E00000464	27827	159654	1557026	2659433	3176368	3994540	4783780	5935920	7207340	2770
E00000465	50126	285705	2272107	2908932	3364294	4084448	4804094	5998402	7175561	14
E00000466	50126	285705	2272107	2908932	3364294	4084448	4804094	5998402	7175561	3
E00000467	42076	217634	2206848	2855505	3341753	4062346	4801690	5978899	7170760	7
E00000468	39682	187587	2111272	2810640	3324061	4053339	4808193	5972602	7187693	2
E00000469	37810	178458	2012315	2782254	3296046	4030100	4806669	5970601	7190470	11
E00000470	68834	326830	2372129	2987568	3424726	4121357	4824897	6018410	7191306	220
E00000471	45094	236894	2225765	2872171	3352619	4078248	4812201	5983759	7180331	41
E00000472	44802	271732	2238539	2889278	3352743	4075169	4804485	5991192	7173553	193
E00000474	51408	204608	2178586	2849206	3350603	4090518	4829450	5991913	7218503	68
E00000475	43822	229591	2193592	2851453	3348191	4069544	4814281	5982706	7185388	2
E00000476	42257	222031	2178133	2843807	3343667	4065664	4811643	5978563	7182992	1
E00000477	37636	183548	2086067	2804984	3320277	4045908	4805811	5970448	7181751	0
E00000478	50963	286903	2280363	2921146	3369289	4085275	4802880	5999628	7175700	164
E00000479	38074	184221	2093890	2809560	3322692	4050582	4807763	5971358	7188416	55
E00000480	49931	284223	2269355	2908549	3363742	4080749	4803732	5998091	7175325	1
E00000481	67987	211860	1687621	2709921	3257009	4057279	4793040	5990651	7252372	0
E00000482	75426	205857	1610705	2679864	3242383	4058825	4778318	5978993	7250956	23
E00000483	69419	211051	1633898	2698558	3252691	4057550	4787935	5986853	7243129	7
E00000484	62705	199196	1555979	2642450	3227860	4034941	4771483	5971925	7235112	70
E00000485	70810	211241	1641537	2699697	3253282	4058570	4788108	5987129	7245920	3
E00000486	71588	202495	1573133	2657687	3236886	4045411	4774116	5975128	7234175	667
E00000487	62705	199196	1555979	2642450	3227860	4034941	4771483	5971925	7235112	3
E00000488	63761	199620	1545484	2634640	3226975	4035873	4771682	5970353	7234583	4
E00000489	69463	215169	1746692	2726889	3263393	4064457	4797711	5995198	7252056	11
E00000490	66132	202024	1582634	2676337	3240711	4040983	4781978	5979188	7246129	20
E00000491	66194	205796	1610878	2695454	3245353	4043098	4781488	5983000	7250052	0
E00000492	71538	202350	1577559	2660518	3236916	4045330	4775886	5974517	7238530	33
E00000493	68966	196561	1505605	2632117	3223932	4031510	4762735	5968134	7237424	2
E00000494	64926	184777	1334059	2588962	3174614	4007954	4754627	5949356	7232715	82
E00000495	68824	196477	1500769	2630384	3221148	4028866	4762133	5965335	7237107	7
E00000496	64907	189152	1348280	2592167	3176035	4008583	4759359	5950275	7233696	12
E00000497	67112	193618	1476184	2627126	3217687	4024555	4767472	5962337	7237153	2
E00000498	65551	191225	1385698	2605278	3191340	4012589	4767676	5957509	7234979	21
E00000499	64955	202132	1568522	2661896	3234646	4042146	4778764	5973120	7239440	1
E00000500	66717	195442	1487349	2629712	3219933	4024114	4765485	5962984	7236539	115
E00000501	64011	184822	1306523	2579334	3168589	4003122	4754112	5946708	7228436	1
E00000502	65155	201019	1539687	2652371	3232786	4033177	4777061	5974349	7244170	121
E00000503	64877	190265	1378304	2589536	3187139	4009048	4763496	5955613	7233700	2
E00000504	62711	202324	1572024	2665985	3237412	4036791	4783201	5978683	7244331	168
E00000505	63864	203017	1576594	2674515	3239652	4037418	4789490	5978077	7243364	6
E00000506	63254	191713	1389171	2602675	3185802	4013316	4766729	5956845	7232607	3
E00000507	60456	197408	1517948	2642977	3226052	4026100	4767601	5969486	7226887	0
E00000508	59247	193571	1474796	2634253	3209105	4024858	4775043	5961757	7237236	14
E00000509	68017	205022	1604163	2698231	3248873	4039132	4790869	5981459	7235977	16
E00000510	73552	202999	1577383	2659504	3237552	4048469	4775742	5977698	7251035	4
E00000511	38188	170999	1397469	2599356	3154570	3998344	4787276	5940146	7224421	192
E00000512	34279	163816	1287056	2540395	3123290	3978112	4773563	5925936	7212877	113
E00000513	38743	146097	906965	2372770	3003011	3894623	4728168	5901570	7150070	27
E00000514	28759	137698	878391	2319181	2967723	3876719	4717502	5894381	7126230	1
E00000515	37142	161856	1172283	2515805	3108819	3971939	4763756	5925405	7211415	4
E00000516	33724	162200	1257059	2538342	3120947	3970715	4769089	5926206	7211774	3
E00000517	35928	166069	1321694	2564478	3135930	3984036	4784370	5933051	7217202	4
E00000518	41032	153328	1097655	2453541	3055231	3954293	4754535	5921229	7196596	22
E00000519	33662	143279	934345	2383836	3005750	3901188	4733795	5903637	7149554	8
E00000520	37824	169341	1370503	2580288	3149995	3991155	4787661	5935456	7221762	37
E00000521	39095	171323	1398210	2595842	3154559	3999234	4788487	5939861	7224727	3
E00000522	41557	153369	1094764	2452450	3054240	3954342	4753591	5922852	7196941	2
E00000523	35087	147192	1046589	2430893	3036276	3946307	4748967	5914733	7172868	3
E00000524	38903	148799	1026093	2424798	3033986	3932312	4740631	5916116	7177605	0
E00000525	37941	162950	1254584	2525220	3120328	3975706	4770414	5926443	7216017	158
E00000526	39475	166388	1270489	2545851	3123556	3984567	4774391	5928228	7227842	54
E00000527	39726	151444	1053666	2450883	3044696	3953594	4751998	5920475	7198145	116
E00000528	36066	166038	1320936	2560127	3135444	3984941	4783198	5933583	7222145	29
E00000529	37971	163972	1245839	2526053	3117168	3976678	4768332	5926803	7221618	5
E00000530	41238	160548	1141250	2507994	3089904	3977353	4766506	5931060	7223631	15
E00000531	41184	154950	1126201	2491526	3063765	3973680	4760869	5928292	7214935	2
E00000532	37487	163500	1209452	2522137	3114411	3976644	4767800	5926851	7220879	5
E00000533	36080	167011	1333268	2574987	3136802	3987870	4782298	5933940	7219890	32
E00000534	39810	149712	1039011	2454643	3038421	3956039	4749599	5920833	7204321	62
E00000535	36142	148025	1053526	2453780	3040448	3956202	4752820	5918372	7190820	2
E00000536	35082	145797	995113	2425471	3024124	3940073	4742359	5916669	7184233	23
E00000537	35077	145482	993083	2423222	3023130	3935962	4741672	5916155	7181849	14
E00000538	26446	133776	727510	2248422	2949213	3853230	4693261	5886434	7114306	1
E00000539	41913	152258	972118	2421220	3025850	3921542	4743540	5920194	7174449	3
E00000540	41884	150924	967650	2415165	3020403	3913396	4740988	5916806	7172551	8
E00000541	43623	154615	997272	2429285	3032372	3929607	4747189	5922466	7187908	177
E00000542	32681	160658	1254131	2523317	3119457	3968354	4768472	5925637	7213368	1
E00000543	43623	154615	997272	2429285	3032372	3929607	4747189	5922466	7187908	14
E00000544	40545	152362	1061277	2442921	3044211	3950279	4749192	5918619	7191836	6
E00000545	62561	175361	1224395	2530696	3141050	3986214	4727257	5942571	7188423	2
E00000546	50964	182645	1425816	2592597	3194567	4002575	4745832	5955754	7209027	110
E00000547	57273	170166	1113756	2469992	3095798	3961156	4712029	5933554	7166374	1
E00000548	62542	175028	1194219	2530558	3140719	3986207	4725902	5942228	7188118	2
E00000549	69292	189399	1494848	2623369	3218004	4037540	4767774	5976715	7236932	194
E00000550	62600	175037	1189879	2531249	3140073	3985854	4726427	5942334	7188930	0
E00000551	66203	179487	1303100	2580353	3168482	4003671	4745945	5952976	7211349	88
E00000552	61714	174964	1164381	2523923	3129898	3983538	4726928	5939730	7182218	2
E00000553	62529	177614	1184429	2541770	3143419	3989354	4736699	5942865	7193493	90
E00000554	65744	187856	1435882	2609253	3190000	4011320	4760596	5958080	7231558	0
E00000555	62458	185335	1401483	2585370	3181285	4003231	4751902	5955171	7222092	7
E00000556	62277	181699	1355444	2569528	3171036	3997461	4750691	5953505	7216348	11
E00000557	61849	177145	1179736	2540609	3141942	3987093	4732047	5939864	7189649	1
E00000558	65524	181652	1313353	2581279	3169303	4009576	4757928	5950012	7223488	330
E00000559	68570	195908	1503492	2624136	3221474	4028732	4759887	5966879	7236261	4
E00000560	65573	175755	1317257	2570593	3173703	4006028	4748728	5973136	7197049	62
E00000561	65324	175256	1305903	2568579	3171497	4001068	4739480	5971485	7195799	52
E00000562	61411	173714	1254644	2551389	3159184	3993005	4736496	5967065	7180727	2
E00000563	65573	175755	1317257	2570593	3173703	4006028	4748728	5973136	7197049	24
E00000564	58327	170190	1155081	2518196	3142892	3986152	4725124	5950995	7168277	1
E00000565	60301	172040	1248787	2548246	3154830	3988362	4732366	5964262	7175471	43
E00000566	71704	183396	1404565	2602807	3194051	4023836	4763914	5982007	7216523	107
E00000567	69708	180279	1346181	2590644	3177443	4008305	4753179	5975156	7205611	907
E00000568	71941	192170	1544895	2647885	3228171	4049533	4775375	5996141	7240870	198
E00000569	71065	182212	1395983	2599912	3189538	4019958	4760155	5979430	7217209	98
E00000570	70400	186825	1468751	2611649	3213906	4029810	4763413	5986824	7220933	35
E00000571	70850	187702	1477956	2624333	3218179	4034714	4761263	5990130	7226385	19
E00000572	69993	194413	1540190	2640403	3227425	4041732	4770937	5993115	7238401	2
E00000573	67234	185954	1426243	2610813	3205597	4025234	4760088	5980397	7220287	33
E00000574	70054	194349	1539687	2639028	3225847	4043569	4770546	5980384	7241161	13
E00000575	69292	189399	1494848	2623369	3218004	4037540	4767774	5976715	7236932	0
E00000576	47606	226687	2585537	3162595	3589676	4395115	4898221	6328140	7428372	3
E00000577	57494	259228	2678611	3215121	3665236	4432268	4928976	6334250	7448495	62
E00000578	43014	219253	2559731	3151405	3577196	4392880	4916807	6362332	7421874	6
E00000579	43672	222669	2578358	3150041	3609701	4430424	4905652	6334754	7422891	10
E00000580	42034	214012	2538186	3137469	3587544	4392736	4916317	6355474	7414982	198
E00000581	43226	222873	2592432	3153125	3617704	4434023	4911113	6333967	7418810	5
E00000582	39913	213430	2546682	3140923	3568604	4382393	4907813	6356557	7419690	12
E00000583	43187	227310	2602229	3163241	3618992	4437444	4919450	6330330	7426215	4
E00000584	41798	211687	2545920	3135100	3594198	4413862	4916019	6336877	7418144	3
E00000585	42699	217758	2563738	3144074	3596821	4400441	4919159	6355274	7417526	1
E00000586	43285	222018	2607773	3155810	3622339	4439799	4915802	6331682	7424789	0
E00000587	44001	221699	2563288	3143835	3595938	4420481	4911812	6330824	7421687	2
E00000588	43480	220650	2574214	3149026	3601881	4410453	4921256	6349826	7423546	76
E00000589	46291	239000	2632222	3171419	3644999	4453574	4926804	6334995	7428745	60
E00000590	41765	216807	2544894	3140879	3593757	4413231	4915445	6335045	7412545	76
E00000591	48792	222870	2596939	3157911	3609452	4411702	4923555	6352476	7427708	12
E00000592	42606	230798	2599169	3160389	3621380	4445484	4922142	6332447	7426275	4
E00000593	48487	223697	2590665	3160171	3601761	4403242	4916460	6351669	7427372	5
E00000594	44571	236588	2622418	3167779	3637338	4451310	4925274	6333625	7428344	15
E00000595	46259	222140	2581218	3157563	3609553	4417172	4906392	6325518	7425766	85
E00000596	53011	244769	2642425	3194916	3621397	4410778	4920678	6342317	7439716	3
E00000597	42116	224934	2578572	3157608	3602791	4417257	4907834	6325623	7425360	1
E00000598	52200	235354	2614493	3179504	3619364	4410110	4925927	6339180	7438047	6
E00000599	46259	222140	2581218	3157563	3609553	4417172	4906392	6325518	7425766	12
E00000600	52885	238659	2650248	3185633	3633950	4408793	4920203	6327627	7437262	6
E00000601	54245	243881	2646371	3193894	3625500	4409243	4925650	6338148	7437616	3
E00000602	49612	237339	2638623	3186442	3636664	4425223	4924987	6332102	7438345	2096
E00000603	55231	247821	2667772	3196185	3653175	4435503	4930110	6334274	7442001	77
E00000604	58157	258615	2677856	3218280	3657846	4438185	4932077	6335119	7447425	1
E00000605	53270	246786	2646462	3203116	3629663	4414100	4915260	6331990	7439703	7
E00000606	57591	256952	2682472	3215354	3659261	4445568	4933977	6335022	7447866	0
E00000607	60090	262340	2685702	3226642	3670744	4427400	4932101	6337814	7448684	260
E00000608	64896	274881	2698350	3232421	3685396	4436507	4936576	6340242	7451008	2
E00000609	49183	230432	2633225	3182175	3632423	4418644	4918867	6324761	7437178	217
E00000610	40985	198492	2524580	3124615	3580121	4398167	4907785	6352305	7393543	53
E00000611	38493	196854	2504436	3116165	3561096	4391882	4907673	6350908	7385649	20
E00000612	40641	198218	2525159	3121866	3582081	4398032	4903594	6332494	7403914	27
E00000613	41435	212925	2538259	3133526	3582473	4390877	4915087	6354845	7410256	38
E00000614	40123	201243	2525167	3126324	3581398	4395636	4911303	6354219	7404767	4
E00000615	43115	212359	2588494	3137906	3603689	4430965	4903360	6330335	7416104	72
E00000616	42157	215523	2558080	3142129	3597271	4413913	4919073	6350093	7419647	154
E00000617	41719	219803	2579566	3141828	3609301	4430738	4907765	6329688	7413237	1
E00000618	43164	207733	2557117	3126482	3599552	4418971	4915911	6337561	7413221	8
E00000619	41448	214854	2547632	3136169	3594580	4400934	4917215	6355727	7415566	1
E00000620	43455	221380	2568859	3144092	3602498	4424631	4903455	6331178	7416805	11
E00000622	53675	258085	2651492	3272749	3733576	4509031	4958820	6303267	7467031	199
E00000623	60650	291073	2712506	3339348	3798599	4536545	4988861	6302673	7489646	5
E00000624	60336	271650	2675542	3301288	3760950	4509268	4962682	6307515	7470036	2
E00000625	58246	272384	2685966	3307562	3755650	4540360	4987422	6299286	7486561	1
E00000626	56374	262990	2656905	3289659	3752478	4500922	4958321	6301969	7467094	16
E00000627	61895	286415	2710898	3338384	3796658	4543375	4990711	6315273	7492506	0
E00000628	60569	276416	2695007	3314394	3773052	4543320	4986482	6295938	7485387	94
E00000629	58830	285112	2702468	3323484	3794076	4527625	4987825	6295554	7485415	20
E00000630	58283	272444	2671512	3309076	3776646	4498287	4957470	6304337	7466911	3
E00000631	48655	233559	2633594	3264972	3706763	4518762	4973086	6294240	7478042	4
E00000632	47240	229862	2621047	3257438	3701813	4511346	4972446	6297377	7470395	2
E00000633	48944	231488	2632536	3262385	3708899	4522727	4980833	6284471	7480993	2
E00000634	48677	233808	2634377	3265919	3712884	4523520	4976581	6289932	7480701	2
E00000635	48076	232198	2628819	3262220	3708091	4514339	4973141	6297445	7474878	75
E00000636	50149	232520	2643713	3273092	3723091	4539752	4991246	6292276	7488540	13
E00000637	47184	240519	2628874	3267139	3711705	4512389	4971057	6287183	7475885	3
E00000638	48355	242590	2635336	3265690	3710961	4517967	4971818	6288167	7479982	3
E00000640	49488	238781	2632697	3262081	3711096	4510670	4972877	6299532	7475696	2
E00000641	47451	241218	2639185	3264844	3713046	4507725	4971887	6293906	7472849	5
E00000642	48885	248148	2653513	3276033	3729000	4518834	4976710	6290262	7479018	19
E00000643	49644	232890	2638328	3272450	3718031	4530141	4982538	6280890	7483280	1
E00000644	49640	234015	2639857	3270193	3718177	4532700	4982490	6287580	7484507	109
E00000645	47199	242792	2645560	3268996	3720014	4507259	4972828	6296693	7474725	0
E00000646	50313	257364	2659238	3286847	3740502	4537062	4987250	6288939	7485327	2
E00000647	49570	253405	2645649	3276734	3721478	4524346	4982286	6281231	7482645	4
E00000648	47790	242297	2645670	3267736	3722207	4510621	4974985	6295548	7477316	3
E00000649	46960	222400	2592405	3247022	3699843	4526649	4984393	6282474	7470418	2
E00000650	49570	253405	2645649	3276734	3721478	4524346	4982286	6281231	7482645	1
E00000651	48450	235755	2609036	3247926	3710262	4490348	4945738	6281130	7459433	2
E00000652	44153	218120	2571215	3235958	3690739	4521697	4977997	6272785	7465367	0
E00000653	51685	263297	2667939	3300039	3746811	4529114	4984540	6290462	7478981	4
E00000654	50298	265702	2675771	3291419	3745769	4517744	4981653	6290788	7477985	93
E00000655	46741	250810	2638626	3262648	3723010	4504441	4964800	6284489	7470099	0
E00000656	48429	236090	2620834	3253647	3710238	4485933	4954155	6279832	7461213	0
E00000657	49715	237182	2628881	3258059	3720044	4493891	4956826	6282521	7461546	2
E00000658	46710	240664	2621915	3261986	3723221	4532689	4987815	6286241	7483739	62
E00000659	51708	265762	2678396	3304679	3755021	4533009	4986174	6291797	7481674	73
E00000660	55214	270927	2674928	3300226	3755160	4520452	4982910	6292951	7478416	1
E00000661	60216	276834	2694435	3310110	3768388	4528707	4985385	6307856	7479898	6
E00000662	58125	277141	2691285	3308286	3763628	4522799	4984832	6302819	7479468	2
E00000663	50949	273742	2679141	3308642	3749173	4537892	4989034	6292969	7483564	30
E00000664	45050	238314	2605962	3257147	3707559	4522275	4980048	6277893	7478109	133
E00000665	49679	237282	2627009	3255969	3720357	4491639	4957257	6280278	7462740	14
E00000666	60420	272897	2696926	3318733	3768554	4547120	4988873	6314454	7491425	414
E00000667	56773	274554	2690439	3312590	3763986	4536636	4987925	6294023	7484455	7
E00000668	93360	1159461	3000304	3534079	3932048	4482303	5022369	6358574	7513712	202
E00000669	96493	1321462	3003140	3550985	3924661	4488762	5029688	6358508	7515650	56
E00000670	96366	1308475	2997775	3553991	3917095	4494179	5028345	6347236	7524583	70
E00000671	106715	1417309	3004194	3538824	3927718	4499731	5024821	6346784	7518096	37
E00000672	103507	1420280	3005434	3558530	3930499	4500682	5029205	6348033	7520588	77
E00000674	91382	1388222	2994238	3550970	3913348	4497549	5026360	6345554	7510361	10
E00000675	112950	1482511	3009822	3549858	3931163	4502082	5024589	6352989	7520243	8
E00000676	94520	1178794	3008252	3542651	3935881	4481368	5029842	6362033	7517471	12
E00000677	93266	1262540	3009422	3550991	3920486	4475126	5025167	6357624	7506235	18
E00000678	101204	1351042	2996872	3551794	3923822	4495992	5028192	6347725	7519376	13
E00000679	91816	1229707	3003012	3549177	3919673	4473296	5024355	6352876	7506958	72
E00000680	90203	1256422	2989909	3532478	3913435	4466525	5019908	6352299	7496475	129
E00000681	100599	1296907	3020172	3557482	3931245	4482670	5036513	6363282	7518086	12
E00000682	95731	1281363	3002496	3546737	3920386	4476002	5023220	6357708	7504203	1
E00000683	99349	1295677	3014538	3553606	3924925	4488313	5027203	6360167	7506341	6
E00000684	100775	1305988	3019520	3557251	3926356	4490346	5029982	6363401	7508653	13
E00000685	102244	1282037	3030959	3568843	3933814	4487040	5040193	6366218	7524656	324
E00000686	105760	1306896	3025636	3571163	3934652	4495580	5038972	6370443	7533562	34
E00000687	82163	880891	2937783	3446215	3879431	4479217	4988367	6345670	7501552	7
E00000688	89692	1011823	2950377	3466740	3891700	4482405	4995564	6347950	7511204	18
E00000689	84620	872791	2948081	3451707	3885699	4482210	4988090	6350998	7503126	11
E00000690	86491	933881	2956069	3456247	3892804	4478306	4989859	6344683	7502351	36
E00000691	88765	977237	2952627	3467718	3887230	4483532	4992157	6351586	7512417	209
E00000692	82768	909851	2940967	3449947	3871360	4479127	4982126	6348771	7501541	52
E00000693	90582	1078581	2953745	3471865	3896709	4479129	4993342	6348722	7513437	182
E00000694	88128	1036832	2955164	3466873	3895324	4484022	4993239	6348888	7512355	232
E00000695	90443	900286	2958916	3445695	3898985	4479421	4987727	6345440	7503713	80
E00000696	87323	1039111	2948486	3466341	3886126	4478118	4989652	6348356	7510154	290
E00000697	91787	1108797	2976675	3489754	3912066	4480989	5000115	6345694	7512500	27
E00000698	93499	1130850	2979124	3490514	3914802	4476680	5004039	6345077	7514496	224
E00000699	92499	1122408	2962613	3483545	3897123	4477071	4992692	6345640	7510389	22
E00000700	90677	1207031	2966870	3469412	3902998	4492038	4994930	6342146	7506357	21
E00000701	89882	1059538	2964212	3466128	3899477	4475578	5000678	6344012	7503514	18
E00000702	92562	1125052	2964767	3484679	3899562	4485370	4991806	6350704	7510314	336
E00000703	114283	1462519	2989100	3504793	3927032	4510828	5005115	6351169	7518832	63
E00000704	95346	1193137	2975991	3483954	3900096	4485227	5003373	6350145	7510672	250
E00000705	99737	1334592	2963727	3476917	3890355	4500564	4991364	6347523	7514823	75
E00000706	94961	1268625	2983980	3487121	3905392	4493596	5005975	6345756	7505440	79
E00000707	101931	1353728	2988241	3493196	3917575	4495362	5004511	6344820	7515786	79
E00000708	92473	1194565	2977367	3486271	3895592	4474440	5000104	6343288	7504884	76
E00000709	93679	1191739	2985202	3489694	3901956	4474732	5002939	6345447	7508456	11
E00000710	91984	1135844	2976692	3513985	3908523	4472971	5013713	6341414	7516101	6
E00000711	102791	1337555	2995126	3510207	3919941	4495357	5011163	6346533	7517821	27
E00000712	91597	1209114	2987378	3535210	3911996	4478187	5019923	6348663	7510114	5
E00000713	84918	1139534	2962646	3467971	3884441	4462089	4989626	6334180	7498571	86
E00000714	87982	1068906	2969912	3523240	3902313	4466485	5014145	6334980	7505055	76
E00000715	90299	1217711	2990083	3543384	3917662	4471867	5022526	6353234	7506439	6
E00000716	103967	1351003	2995550	3512172	3911362	4496365	5016239	6345415	7512308	29
E00000717	94506	1307479	2986406	3502125	3911175	4483267	5013118	6343434	7510587	16
E00000718	98311	1351534	2997289	3554444	3924380	4496074	5029228	6348603	7520678	66
E00000719	84206	1049749	2967422	3518417	3898207	4467172	5013996	6333068	7499316	1
E00000720	93449	1322033	2992493	3543823	3916477	4495099	5025703	6343877	7518682	25
E00000721	105447	1401633	2994982	3509397	3916835	4498548	5012670	6345645	7513802	117
E00000722	107866	1414748	2999767	3517051	3920203	4503436	5014348	6347956	7516295	29
E00000723	43877	231213	2595268	3212113	3682655	4481251	4952463	6292568	7454373	1
E00000724	67301	301151	2708949	3340399	3797212	4514480	4967741	6317194	7484352	96
E00000725	68691	343595	2739902	3363075	3838496	4516181	4966676	6318934	7478317	6
E00000726	69472	327504	2750879	3366140	3833812	4530906	4977631	6318922	7481417	4
E00000727	67518	312010	2741739	3353340	3828080	4520240	4974928	6319526	7478411	7
E00000728	69037	319546	2745732	3356311	3831821	4519697	4972166	6316494	7478437	80
E00000729	67327	326435	2731880	3354765	3824898	4505736	4962233	6317408	7476133	8
E00000730	72106	340565	2754508	3362864	3843080	4538132	4981538	6320938	7484177	35
E00000731	68811	361860	2754236	3369902	3851935	4524397	4975118	6320600	7481053	92
E00000732	68111	333233	2748776	3356892	3838685	4526345	4976970	6318601	7480265	122
E00000733	63644	402840	2745719	3390937	3858496	4496281	4958605	6320258	7483130	466
E00000734	58144	289130	2702789	3326135	3806613	4487335	4951853	6307322	7464732	4
E00000736	49196	238491	2617593	3229890	3702560	4484263	4952106	6294776	7461836	352
E00000737	48545	233171	2601518	3219329	3695657	4481578	4952380	6296093	7457548	38
E00000738	42971	231383	2590641	3222930	3682199	4481393	4942244	6285402	7460942	4
E00000739	44103	233393	2603347	3217618	3690114	4482181	4954846	6296313	7457855	56
E00000740	44370	237754	2606172	3236292	3700011	4486601	4951856	6289954	7463500	22
E00000742	48267	235751	2611373	3218218	3700532	4479127	4940021	6291712	7460782	353
E00000743	42891	231675	2586281	3223155	3681530	4480779	4942132	6282932	7456649	10
E00000744	49471	238742	2614271	3256098	3712726	4492387	4949050	6285621	7462006	11
E00000745	50153	239372	2622363	3224711	3711585	4485910	4945219	6295636	7464868	40
E00000746	43475	230931	2588787	3225962	3687867	4480294	4943275	6278396	7455438	19
E00000747	46597	228243	2595348	3208963	3695530	4470314	4933629	6286660	7452697	109
E00000748	55161	264560	2635102	3264027	3736885	4476712	4942559	6300620	7461497	179
E00000749	56615	259165	2640254	3283776	3740559	4491546	4952450	6299721	7466857	124
E00000750	57449	267538	2645447	3288863	3746889	4498844	4954094	6301068	7467592	22
E00000751	61911	279607	2660468	3304369	3755659	4497907	4953711	6308447	7468684	37
E00000752	57521	275402	2659514	3304490	3752575	4497254	4953913	6305482	7468583	21
E00000754	57287	270223	2647052	3297334	3748468	4483900	4950878	6304694	7465252	2
E00000755	63473	284381	2687999	3321518	3773305	4515163	4966620	6312175	7477351	1
E00000756	63473	284381	2687999	3321518	3773305	4515163	4966620	6312175	7477351	2
E00000757	59096	276371	2668634	3304961	3756908	4496219	4953868	6305665	7469371	1
E00000758	63717	288415	2689961	3329351	3788845	4507514	4964215	6312256	7474875	1
E00000760	61342	278410	2684705	3314610	3783575	4505072	4960948	6308974	7470505	1531
E00000761	64378	289282	2693078	3330944	3789101	4507308	4963306	6312223	7475273	9
E00000762	64789	294498	2687584	3321720	3780082	4500029	4958388	6322346	7479339	1634
E00000763	62162	290369	2723172	3337455	3810003	4526697	4986914	6311853	7483476	206
E00000764	66266	313784	2729425	3350349	3820879	4513002	4971400	6314460	7475984	0
E00000765	63920	292488	2721810	3331307	3809331	4519082	4972556	6313637	7476991	88
E00000766	64118	303231	2738418	3351579	3826018	4531890	4990588	6318168	7485528	360
E00000767	64720	305993	2737139	3349077	3826480	4522907	4977110	6316606	7479185	34
E00000768	68692	316438	2741193	3355216	3823760	4521978	4975576	6320300	7479883	35
E00000769	59653	275828	2699037	3217154	3677075	4432886	4935893	6336708	7450596	10
E00000770	61416	326602	2763389	3252041	3757494	4457429	4954861	6331381	7464875	4
E00000771	62716	299832	2749489	3237015	3733891	4444552	4951864	6345158	7457999	3
E00000772	64823	352767	2783992	3274794	3776694	4462868	4964403	6335567	7470335	0
E00000773	69658	413329	2803005	3284320	3787958	4457375	4967721	6343208	7478281	62
E00000774	67730	404579	2801155	3285412	3780349	4463515	4967415	6344032	7479764	136
E00000775	72149	578636	2845649	3319346	3826812	4465226	4981473	6351486	7506544	20
E00000776	65044	328997	2784453	3253031	3768077	4470545	4969519	6340126	7461820	3
E00000777	62176	316569	2764144	3255092	3765252	4468076	4966724	6350251	7462370	34
E00000778	64936	325636	2776356	3261918	3775048	4472653	4968773	6353493	7467026	26
E00000779	67559	340509	2795955	3270080	3789284	4480640	4972252	6343438	7467395	19
E00000780	59696	314010	2767246	3245419	3744447	4468306	4963067	6336783	7457117	3
E00000781	66979	350877	2793221	3272800	3778516	4478676	4968787	6345254	7470224	163
E00000782	59735	319786	2777364	3252166	3751841	4467740	4967835	6340574	7457563	204
E00000783	58273	325291	2754851	3248386	3750063	4451534	4951256	6330790	7461685	2
E00000785	57721	316247	2769843	3247548	3744785	4464157	4967033	6339715	7456029	8
E00000786	66277	354085	2788823	3279769	3783341	4470566	4967434	6339456	7472733	7
E00000787	60244	321018	2755715	3246142	3748231	4456023	4949607	6330672	7461936	10
E00000788	62949	338009	2774053	3260336	3765184	4461455	4956777	6334851	7467878	1
E00000789	59197	347252	2764531	3239207	3742872	4418717	4938099	6334882	7462505	0
E00000790	61149	333909	2766941	3257851	3761867	4456655	4955392	6333981	7463939	2
E00000791	65677	355899	2786978	3276377	3779416	4463473	4965032	6339395	7470777	2
E00000792	61794	406915	2792887	3269058	3766474	4428017	4950467	6340968	7475155	3
E00000793	72074	435965	2814503	3294951	3794786	4473326	4972073	6344946	7492661	17
E00000794	68595	378309	2799969	3294142	3785792	4481821	4984154	6347516	7471967	582
E00000795	72988	437642	2818487	3301009	3814938	4469213	4980339	6350064	7486210	7
E00000796	74833	449479	2823451	3307677	3822725	4482256	4981818	6350809	7498670	1
E00000797	73599	452648	2820338	3301759	3806166	4470430	4972740	6348061	7495531	3
E00000798	71187	442980	2812873	3296466	3796970	4447824	4969305	6344936	7491834	3
E00000799	74031	452989	2823351	3304130	3806838	4475973	4974136	6348378	7496984	17
E00000800	77756	500338	2834300	3316303	3826508	4478179	4977194	6351348	7504497	39
E00000801	74176	459820	2824987	3306471	3807812	4476593	4974700	6348426	7497206	0
E00000802	73859	467131	2825131	3308870	3804147	4475808	4980401	6351120	7486438	66
E00000803	75289	492151	2828339	3310070	3822201	4452315	4975538	6350034	7502351	16
E00000804	76295	527200	2834459	3317676	3827825	4479218	4979059	6350159	7506959	12
E00000805	78271	575703	2842517	3323714	3835022	4472146	4981105	6355345	7510684	102
E00000806	63271	288132	2739377	3230202	3721935	4448904	4943909	6340873	7457092	109
E00000807	52893	244231	2661716	3192952	3660333	4430836	4925959	6330411	7441834	0
E00000808	56794	253950	2675709	3201304	3669856	4442010	4934534	6335524	7443373	11
E00000809	60489	267215	2695991	3218459	3678134	4447853	4933320	6337872	7450778	2
E00000810	64225	304619	2753027	3245208	3734198	4460836	4950211	6345301	7458854	18
E00000811	59053	288840	2737168	3223214	3702349	4465870	4945070	6331718	7449175	12
E00000812	61118	303696	2752194	3237154	3717674	4471615	4958856	6333332	7449100	14
E00000813	66889	303282	2750486	3243982	3736381	4449173	4952879	6346820	7460854	56
E00000814	65159	295563	2742861	3235399	3727081	4449043	4950026	6344445	7458342	3
E00000815	61138	314173	2763736	3250999	3763340	4470563	4964779	6349918	7461387	142
E00000816	65213	312677	2760569	3252284	3747607	4457131	4955628	6347798	7459423	32
E00000817	58234	311837	2757325	3243251	3741463	4464734	4959816	6335766	7457154	58
E00000818	64933	317399	2764617	3255475	3764026	4462403	4961648	6349038	7463697	37
E00000819	40144	189276	2455218	3103055	3577099	4405646	4892942	6332952	7397799	24
E00000820	41529	200180	2517458	3121310	3587145	4408980	4893954	6326788	7408979	6
E00000821	32459	163697	2320155	3045266	3528166	4370224	4877095	6331708	7338580	1
E00000822	33711	168305	2349420	3056411	3542035	4386189	4861192	6322512	7341190	1
E00000823	36052	172886	2377379	3066006	3552055	4384482	4877848	6321369	7348652	143
E00000824	31755	165411	2294658	3032717	3516819	4358364	4871817	6333720	7334880	18
E00000825	34563	169443	2370793	3068888	3552101	4395175	4866579	6329690	7350216	170
E00000826	31780	162438	2299976	3037509	3522726	4363568	4871365	6329485	7336109	0
E00000827	20107	141548	2016071	2967229	3433705	4307211	4831110	6333515	7318733	2
E00000828	34085	166727	2347733	3051798	3530791	4376531	4874280	6330533	7346154	6
E00000829	32239	163160	2316879	3042009	3527315	4367173	4874580	6330064	7338674	2
E00000830	36174	172379	2378910	3074713	3557737	4396958	4873338	6325963	7346828	386
E00000831	34785	168863	2361343	3059703	3538748	4377886	4862757	6323809	7346185	33
E00000832	33132	171174	2325230	3040111	3522313	4369248	4881620	6340841	7343940	28
E00000833	34985	171285	2368638	3068852	3550099	4392311	4872454	6327392	7347579	40
E00000834	30964	173921	2330693	3040615	3521524	4362583	4877383	6342773	7344793	6
E00000835	30567	160732	2244516	3027020	3508766	4343891	4870560	6331795	7332777	6
E00000836	33065	168105	2328184	3039649	3524121	4355125	4873379	6335587	7342156	5
E00000837	35263	170596	2367651	3063229	3539336	4381666	4874676	6321790	7351140	2
E00000838	36119	173558	2390803	3072355	3560101	4395435	4871393	6327453	7350194	81
E00000839	29330	153620	2194535	3011708	3497991	4330750	4854387	6323230	7329020	5
E00000840	37381	175343	2396456	3076836	3558779	4391057	4881022	6325449	7351691	162
E00000841	35835	173532	2378654	3070222	3542739	4378673	4880634	6321612	7354235	14
E00000842	38984	179974	2419989	3092093	3568860	4397089	4890773	6330177	7364372	46
E00000843	37987	175966	2405589	3083613	3564049	4390824	4884883	6325694	7354579	88
E00000844	38890	183743	2362369	3072648	3538656	4389572	4885464	6342622	7350755	19
E00000845	38534	183127	2414263	3087979	3563222	4392765	4886948	6335166	7364108	83
E00000846	38386	177114	2423759	3089341	3567945	4397730	4888353	6328132	7364823	5
E00000847	38937	184664	2370727	3076635	3541706	4390415	4884207	6339324	7352718	20
E00000848	38039	182682	2396238	3085774	3555487	4397618	4894089	6344031	7364221	96
E00000849	36975	180370	2399043	3079391	3554690	4387408	4884248	6328450	7362469	15
E00000850	32708	173938	2334246	3060403	3530923	4373328	4876692	6331855	7347230	2
E00000851	38633	180406	2430092	3092519	3570199	4399022	4890726	6328483	7375636	16
E00000852	38888	188932	2417043	3095526	3567586	4402576	4894903	6344574	7379018	11
E00000853	39952	188087	2445567	3099572	3572252	4403093	4890589	6335276	7386711	380
E00000854	35583	176360	2350915	3061396	3532811	4378309	4878916	6332855	7349252	189
E00000855	39144	181631	2417233	3095302	3567363	4396577	4888029	6331343	7374051	12
E00000856	35109	175524	2369706	3067192	3544549	4375893	4877960	6331141	7359822	12
E00000857	36264	180793	2392333	3078197	3523062	4374329	4886765	6340302	7357533	47
E00000858	39814	185995	2434651	3100668	3577620	4402092	4892893	6332245	7383861	2
E00000859	39814	185995	2434651	3100668	3577620	4402092	4892893	6332245	7383861	2
E00000860	38162	186381	2412887	3094236	3565253	4396700	4888842	6341037	7379002	19
E00000861	44360	208469	2556578	3128882	3587562	4426128	4899197	6328453	7409516	3
E00000862	40186	189703	2460925	3102617	3576909	4406284	4883969	6328036	7401489	4
E00000863	41438	204024	2519252	3125798	3589024	4412549	4895179	6325126	7412155	1
E00000864	30119	152414	2191862	3015021	3500194	4340669	4863070	6317392	7328161	1
E00000865	27876	144502	2086474	2988056	3482338	4326753	4833821	6293381	7317337	61
E00000866	20083	141356	2013533	2965224	3432066	4306457	4833333	6333963	7318759	76
E00000867	28456	148516	2117113	2994300	3487834	4333356	4835559	6295922	7317817	3
E00000868	30890	156770	2251673	3028989	3512899	4353400	4867183	6327519	7330008	1
E00000869	31962	160128	2311299	3039140	3524066	4366028	4858589	6320882	7333826	58
E00000870	61240	532242	2867579	3334885	3858517	4489876	4991685	6345326	7480496	10
E00000871	64757	654049	2884139	3351323	3874285	4509315	5000269	6354804	7509667	3
E00000872	63143	377972	2809596	3297527	3769451	4488234	4988687	6346504	7468882	1
E00000873	58357	695014	2855194	3341389	3872932	4502392	4998764	6348873	7507070	1
E00000874	63235	797598	2884646	3358955	3882351	4508068	5003314	6354113	7518108	4
E00000875	55060	504080	2853595	3327154	3849334	4487575	4990165	6347653	7481581	96
E00000876	62681	792444	2883315	3364835	3881982	4507047	5003047	6354309	7516727	5
E00000877	74359	886048	2886699	3358014	3885008	4502705	4999380	6356024	7517380	7
E00000878	57600	449525	2828293	3309762	3831843	4502552	4991725	6348115	7482333	24
E00000879	51248	421186	2823142	3313926	3827714	4500107	4984061	6344310	7482813	0
E00000880	52366	414816	2840258	3315955	3826780	4482077	4986571	6344608	7480332	4
E00000881	63637	551529	2869146	3339391	3866305	4522761	4997637	6356168	7504633	3
E00000882	47490	413432	2811166	3301073	3819797	4495414	4979995	6341025	7474709	14
E00000883	62051	509636	2845825	3319585	3849122	4515218	4995046	6354443	7494790	330
E00000884	56796	454109	2838064	3312437	3835318	4503814	4985409	6348346	7484560	21
E00000885	70945	607069	2864991	3336958	3871559	4534678	5000667	6357002	7519039	12
E00000886	52739	445144	2840786	3307953	3836270	4501307	4983014	6342982	7480357	10
E00000887	56520	492072	2842321	3312736	3843591	4491843	4987685	6350059	7489381	2
E00000888	52739	441865	2839350	3307546	3835137	4500769	4982762	6341992	7480056	3
E00000889	60579	546635	2861181	3327612	3859025	4505706	4996293	6352734	7497174	6
E00000890	56706	446420	2854573	3319499	3840409	4493629	4988177	6345844	7482051	5
E00000891	55574	451165	2844580	3309602	3838932	4503506	4984233	6346691	7483218	101
E00000892	66217	572519	2884270	3341000	3868851	4513766	4997793	6356971	7504031	50
E00000893	72734	726726	2869724	3342537	3882232	4523851	5000421	6357426	7529774	76
E00000894	60604	503231	2868660	3335190	3855766	4483786	4990893	6344241	7482730	12
E00000895	73906	662575	2867294	3335989	3871213	4520711	4999502	6357391	7519506	35
E00000896	67764	605069	2874127	3342414	3869534	4522134	4999015	6354328	7512019	184
E00000897	61451	524863	2872315	3340812	3858980	4484484	4991767	6345127	7484709	7
E00000898	73906	662575	2867294	3335989	3871213	4520711	4999502	6357391	7519506	22
E00000899	62322	557852	2873397	3339547	3866533	4512245	4997334	6353154	7500359	4
E00000900	63407	549734	2880145	3345792	3865248	4494161	4994815	6350475	7495866	122
E00000901	70636	693751	2863017	3336374	3870537	4519223	4998746	6354808	7516053	2
E00000902	72385	760591	2869301	3343154	3875738	4521439	4999349	6355826	7525820	32
E00000903	74766	839655	2878753	3357195	3883993	4516994	5001849	6360944	7532764	48
E00000904	63467	550684	2884742	3354452	3867728	4494997	4997255	6351824	7493355	11
E00000905	77401	885049	2894040	3361444	3889708	4515923	5001357	6358855	7532983	53
E00000906	69950	626852	2890065	3352491	3876177	4506885	5000909	6354791	7516630	5
E00000907	71221	609150	2861481	3327541	3851675	4503097	4998422	6354975	7497374	7
E00000908	70906	633838	2896499	3367517	3877025	4509644	5003677	6358018	7504582	32
E00000909	77401	885049	2894040	3361444	3889708	4515923	5001357	6358855	7532983	21
E00000910	74149	830175	2877294	3353979	3874337	4509409	5000695	6358445	7519417	7
E00000911	80352	908459	2897029	3368103	3895822	4518470	5002705	6362417	7536721	383
E00000912	72952	827481	2876005	3353375	3881718	4516419	5001052	6360015	7531859	39
E00000913	71587	688788	2894712	3364789	3887566	4517579	5005754	6357137	7525421	72
E00000914	59226	529292	2868653	3334420	3860672	4493832	4991881	6350011	7487179	10
E00000915	81313	911345	2902333	3369057	3898441	4513816	5003334	6360445	7526088	7
E00000916	80408	913104	2899159	3367884	3894202	4516895	5003521	6360751	7537628	54
E00000917	68079	763037	2889648	3367883	3889355	4514179	5005046	6357201	7517515	9
E00000918	86147	1003313	2901717	3373259	3895013	4513634	5002677	6361131	7525366	6
E00000919	86035	1003926	2901670	3370959	3895283	4507611	5002408	6360789	7525255	12
E00000920	88994	1105619	2909854	3378178	3900372	4516295	5004230	6362582	7530195	994
E00000921	60972	664854	2871324	3341996	3865594	4505212	4998212	6353786	7506341	1
E00000922	26918	174815	1927789	2977911	3580275	4456413	4955155	6225936	7419809	118
E00000923	33221	184728	2065498	3078616	3608638	4470414	4963032	6238044	7434551	120
E00000924	22192	174134	1961000	2992255	3580549	4445818	4951564	6222757	7405972	0
E00000925	28361	182753	1968865	3006298	3591487	4464569	4959583	6234127	7436477	6
E00000926	16313	149783	1655991	2916236	3514172	4399436	4910273	6192135	7360478	62
E00000927	30832	183592	2048245	3068980	3604068	4470685	4960756	6236892	7435582	9
E00000928	34749	192990	2131474	3145913	3626508	4487058	4966978	6247168	7450730	17
E00000929	31240	185789	2063338	3074173	3609927	4475204	4961650	6239807	7441067	6
E00000930	34289	194660	2093774	3106133	3619672	4486321	4965483	6254380	7454185	8
E00000931	36635	198405	2150498	3153010	3632403	4498794	4970274	6258576	7458400	2
E00000932	38214	207247	2124239	3112428	3644874	4506759	4970677	6265828	7466979	18
E00000933	32131	198466	2027731	3021770	3607557	4481999	4964213	6257326	7456244	281
E00000934	38622	205810	2208992	3185801	3652202	4510417	4975290	6265953	7467786	114
E00000935	29464	188401	1945420	3002127	3584769	4460871	4961408	6248538	7445082	1
E00000936	41741	210329	2228355	3192099	3659381	4514272	4978458	6269267	7472853	1
E00000937	37277	212415	2074362	3040877	3626682	4501691	4970371	6265547	7465078	2
E00000938	38301	208093	2152716	3049291	3638491	4499987	4971678	6267037	7470034	10
E00000939	40161	210709	2220533	3130731	3659863	4515575	4975227	6273164	7474826	5
E00000940	36152	206153	2122072	3071624	3635161	4503633	4970286	6264747	7466357	4
E00000941	42224	211596	2400000	3140901	3672415	4527057	4983781	6273548	7479402	55
E00000942	34185	198500	2037787	3023221	3603217	4480207	4964162	6254976	7454040	0
E00000943	39074	215854	2123096	3039078	3641483	4504219	4977088	6271306	7464012	59
E00000944	37522	207214	2144895	3047793	3633006	4498626	4970533	6264837	7468335	1
E00000945	41348	206277	2217706	3170359	3656754	4511898	4977253	6267269	7471440	94
E00000946	34773	199917	2057578	3029273	3616341	4484570	4965258	6257887	7460963	0
E00000947	41948	217523	2366868	3118313	3655853	4519645	4980287	6279432	7482954	9
E00000948	38529	212834	2197639	3079892	3648954	4510778	4978102	6272688	7480445	7
E00000949	43113	213451	2403446	3205060	3674596	4524581	4984345	6275945	7480122	26
E00000950	41598	208712	2232936	3163852	3658137	4513628	4974950	6263131	7470876	10
E00000951	36346	202604	2151055	3054311	3631617	4502543	4970873	6259022	7466896	10
E00000952	37378	205572	2201613	3111648	3647355	4502472	4971576	6260538	7466580	19
E00000953	44655	215655	2421864	3151490	3683571	4533747	4986050	6284833	7488474	603
E00000954	41815	209378	2378061	3126172	3657785	4516445	4980129	6275822	7483852	11
E00000955	37378	205572	2201613	3111648	3647355	4502472	4971576	6260538	7466580	4
E00000956	44210	215955	2491572	3193324	3689854	4532690	4984680	6291717	7496316	33
E00000957	44633	219263	2505735	3229418	3702238	4545546	4985879	6296664	7492608	1431
E00000958	48765	224639	2553647	3242751	3706498	4543697	4985622	6309939	7492691	780
E00000959	45138	221999	2563727	3241155	3693535	4528566	4984471	6286244	7480458	324
E00000960	44654	221930	2552723	3242709	3691923	4533981	4983847	6288974	7480929	103
E00000961	22680	172228	1994533	3026282	3576515	4441021	4943151	6222513	7394459	10
E00000962	23679	175579	2004860	3033482	3590037	4453156	4952303	6224785	7406862	0
E00000963	19098	159225	1874155	2952636	3542224	4420923	4919483	6205130	7371697	39
E00000964	23446	165522	2118636	3113458	3577313	4444971	4936757	6244921	7432321	124
E00000965	22572	176240	1999439	2998302	3587884	4452133	4956789	6224381	7411640	2
E00000966	67786	365904	2856121	3346295	3829619	4499072	4971679	6340130	7492944	9
E00000967	66391	446555	2886409	3372530	3876897	4502933	4982178	6355950	7507788	239
E00000968	53539	336924	2831396	3298139	3815053	4465339	4969327	6337349	7477284	10
E00000969	69283	401895	2873932	3378462	3849605	4515404	4977512	6346550	7503355	10
E00000970	68584	397113	2876950	3376173	3846105	4511879	4976082	6343379	7502821	14
E00000971	71586	487674	2886608	3395517	3884442	4509183	4983127	6349279	7505950	18
E00000972	59445	325949	2839990	3311640	3804177	4480046	4968827	6337010	7486234	49
E00000973	60636	349425	2847385	3325578	3835991	4495293	4970877	6342254	7487806	9
E00000974	69379	456848	2877840	3382891	3880671	4505257	4980354	6349846	7501650	63
E00000975	69231	397192	2866810	3356977	3861801	4505091	4975352	6344359	7497250	4
E00000976	65160	451435	2882575	3378545	3870898	4490345	4982033	6350116	7494567	0
E00000977	64932	413424	2877076	3369457	3868904	4484890	4978315	6346753	7486255	7
E00000978	65758	415219	2872845	3369183	3873231	4484670	4979285	6344408	7499163	1
E00000979	70240	407778	2875477	3389509	3854702	4509652	4977546	6346702	7503306	7
E00000980	77422	536803	2901022	3417468	3888703	4511538	4986034	6352148	7507497	14
E00000981	72890	500279	2902475	3413672	3877225	4509543	4983161	6351642	7508044	83
E00000982	72480	465032	2890805	3405190	3873177	4519098	4981779	6349514	7504946	35
E00000983	70849	501097	2895391	3402757	3888324	4505525	4986645	6349603	7509166	3
E00000984	61696	287043	2808689	3287561	3778171	4484814	4959085	6336016	7477333	32
E00000985	57925	316634	2827366	3303581	3792609	4475045	4966022	6334604	7483848	28
E00000986	60623	337724	2845856	3319476	3822791	4496341	4970545	6339530	7494936	107
E00000987	56678	313673	2826314	3298984	3793292	4482493	4966145	6335824	7481713	67
E00000988	62405	339718	2847756	3320419	3827895	4498493	4971244	6339872	7495818	67
E00000989	66915	365589	2862057	3347441	3854161	4504020	4973281	6343441	7500453	2222
E00000990	63735	346512	2847088	3330225	3828648	4500085	4970393	6338801	7491494	5
E00000991	67077	381414	2862372	3352912	3862446	4503670	4974492	6342288	7496981	189
E00000992	60786	349143	2847437	3323735	3838814	4496351	4971061	6342914	7488875	108
E00000993	61981	324900	2839611	3325201	3805801	4478685	4968371	6336263	7487759	6
E00000994	64677	370038	2856538	3347657	3844364	4492633	4972509	6341759	7495587	28
E00000995	64620	414314	2880317	3356027	3863020	4499360	4979717	6350874	7503406	0
E00000996	62085	352243	2851979	3327144	3832800	4499245	4971178	6340109	7493040	531
E00000997	64638	330997	2833203	3332944	3795908	4495872	4964591	6337797	7491755	8
E00000998	62269	315880	2823721	3319646	3792422	4483752	4962761	6336585	7490999	4
E00000999	63053	344524	2846342	3329232	3825535	4488897	4970060	6337880	7490910	22
E00001000	68664	352277	2853231	3344618	3833999	4492032	4972228	6341634	7494359	16
E00001001	64333	334750	2834513	3327663	3798569	4485930	4966965	6336543	7489508	2
E00001002	65630	365860	2857980	3360656	3822953	4498583	4972229	6338940	7499555	4
E00001003	66333	342008	2840835	3348239	3803994	4489961	4968985	6338069	7494384	1
E00001004	64620	415837	2879815	3356679	3863439	4501845	4979872	6350990	7503346	85
E00001005	67832	414964	2871770	3364655	3877163	4497102	4979245	6348366	7502236	5
E00001006	66677	360346	2854411	3354386	3815984	4498623	4972231	6340938	7496651	132
E00001007	66472	402035	2877471	3365340	3871578	4485738	4978131	6345465	7501793	23
E00001008	64622	344366	2845669	3337022	3813992	4481296	4969577	6337999	7488750	3
E00001009	69578	412975	2871387	3370384	3878938	4498487	4978153	6349468	7500380	214
E00001010	69883	452553	2877153	3384657	3878050	4505312	4980305	6349091	7501269	31
E00001011	66365	421009	2874755	3382692	3875653	4487294	4980189	6346075	7500191	2
E00001012	83541	952638	2898872	3416574	3895042	4500698	4978780	6348383	7509322	2
E00001013	89517	1181522	2931446	3444650	3862337	4485698	4985186	6337829	7500266	15
E00001014	95038	1214241	2942947	3460804	3887281	4501311	4989357	6345550	7515052	245
E00001015	98606	1259919	2928945	3445599	3911368	4507883	4991603	6356144	7525120	138
E00001016	92012	1198488	2939908	3455531	3868647	4487021	4986617	6339920	7505357	1
E00001017	97096	1314101	2934017	3444224	3909600	4507531	4993385	6352824	7520339	45
E00001018	58493	496760	2873371	3337030	3856116	4482763	4991295	6347035	7483274	187
E00001019	68335	639224	2892129	3367455	3881267	4506974	4998543	6355893	7504844	0
E00001020	67665	528321	2890030	3394529	3882427	4493713	4983410	6348632	7495631	3
E00001021	68069	542186	2891413	3400969	3883756	4494594	4983960	6349902	7496651	2
E00001022	68201	573712	2899011	3405705	3884733	4494786	4980441	6349478	7500143	5
E00001023	65202	543068	2889217	3396634	3878857	4478386	4975072	6345400	7492954	104
E00001024	74939	652618	2904749	3401343	3887813	4501382	4998602	6354226	7503393	13
E00001025	81704	759517	2914218	3416658	3893535	4515240	4999686	6358195	7516899	11
E00001026	71791	562527	2893657	3416171	3880075	4504091	4984030	6348027	7497464	225
E00001027	81714	823769	2916145	3411735	3897364	4509067	4997921	6357733	7520502	5
E00001028	87586	1129414	2924076	3404913	3902888	4517134	5008388	6366685	7534191	34
E00001029	69337	587112	2889951	3414074	3886357	4500093	4983378	6349436	7497661	5
E00001030	83249	1008636	2906329	3389579	3893632	4516786	5004973	6367597	7529427	12
E00001031	81093	865689	2901867	3378576	3889045	4501286	4993109	6357279	7520202	7
E00001032	78488	674300	2910590	3415817	3891112	4496960	4983302	6355392	7505275	11
E00001033	73061	589902	2904498	3422798	3894405	4508121	4986798	6350346	7511997	11
E00001034	78453	700830	2911283	3406191	3891667	4496326	4991923	6355418	7504638	189
E00001035	86984	913713	2915420	3389040	3899935	4509417	4997968	6360170	7525505	4
E00001036	77858	661952	2904542	3418497	3891544	4498255	4984465	6350886	7499326	5
E00001037	84464	825476	2915350	3421362	3898696	4509185	4998743	6358009	7518220	136
E00001038	91072	1044339	2915088	3403501	3899591	4509715	5004399	6363873	7531882	13
E00001039	83490	650892	2905999	3428799	3888109	4504516	4985134	6352476	7500163	183
E00001040	77584	661419	2895286	3422358	3871041	4473436	4979303	6347742	7493129	2
E00001041	84911	745066	2917401	3438430	3884891	4485129	4982027	6351736	7500692	5
E00001042	79840	700740	2908167	3432438	3889906	4493066	4982338	6350361	7502159	2
E00001043	77743	719914	2895485	3408528	3886822	4482497	4977151	6349295	7500732	10
E00001044	78186	718394	2905651	3432028	3882306	4484240	4981038	6349521	7499654	123
E00001045	80069	822810	2917503	3438866	3876155	4485742	4979823	6348960	7500257	9
E00001046	87914	925859	2904825	3420164	3897100	4497501	4995897	6354314	7520126	83
E00001047	87974	895001	2910683	3438995	3900729	4506027	4983805	6353330	7515741	4
E00001048	87020	751518	2926164	3437640	3888445	4488466	4987250	6352199	7503240	871
E00001049	85255	945826	2897304	3416138	3897461	4501296	4979342	6353800	7513607	7
E00001050	83907	772735	2917546	3435614	3877535	4474446	4981775	6350131	7500412	193
E00001051	82661	795622	2903585	3431805	3888964	4495390	4977953	6347339	7500521	11
E00001052	78584	835885	2895677	3413455	3881017	4490684	4977737	6348726	7498294	86
E00001053	81689	888658	2916740	3443325	3880111	4489774	4978740	6346916	7501985	149
E00001054	83642	862146	2937215	3446899	3888060	4487541	4982451	6349393	7502902	9
E00001055	82203	876010	2934145	3445515	3877309	4478211	4988126	6348945	7502235	46
E00001056	90101	1019460	2947071	3464433	3895072	4487820	4994102	6348862	7511733	59
E00001057	87762	1150467	2919778	3423267	3904453	4497760	4995563	6359119	7527234	47
E00001058	83030	1055178	2939538	3448972	3881758	4485450	4987869	6348265	7506075	18
E00001059	86329	1028331	2942283	3461138	3882369	4474275	4990657	6346657	7508089	156
E00001060	98358	1198715	2962029	3484035	3898042	4493461	4995400	6351825	7510393	222
E00001061	69373	703017	2922625	3429587	3876057	4465007	4980596	6333743	7491532	3
E00001062	82777	803060	2927220	3432504	3883614	4469392	4986170	6350568	7505392	179
E00001063	77744	798242	2917439	3428908	3867387	4464881	4976078	6346059	7498166	1
E00001064	78219	796355	2923736	3430207	3865115	4466383	4982887	6344312	7497717	8
E00001065	80517	712160	2927543	3422762	3892241	4473795	4986477	6350550	7500920	9
E00001066	81155	765329	2937684	3446259	3883223	4471944	4983335	6346529	7497650	12
E00001067	82985	903195	2935933	3450568	3881254	4480463	4988809	6348865	7504866	104
E00001068	78600	776282	2914132	3427188	3874930	4466134	4983144	6345774	7497828	4
E00001069	84380	833457	2948520	3442782	3892758	4478603	4988487	6353025	7507712	654
E00001070	84254	805205	2943357	3436185	3889656	4474190	4986377	6346106	7499557	30
E00001071	80701	880788	2937539	3446653	3874770	4478533	4983939	6348203	7500384	41
E00001072	82439	766336	2940671	3427503	3890237	4475320	4986147	6349288	7498410	6
E00001073	81947	780614	2939750	3436395	3885863	4473610	4984412	6349552	7502560	6
E00001074	83655	839168	2944443	3438834	3883864	4472449	4987179	6348129	7500591	129
E00001075	84667	782059	2939812	3429331	3889258	4476167	4985730	6345289	7497535	16
E00001076	63962	578813	2904095	3419798	3864637	4462751	4974536	6333011	7485752	227
E00001077	87779	868526	2950038	3442962	3895816	4473799	4985034	6344686	7502391	3
E00001078	77770	740451	2942600	3465307	3897193	4476425	4996992	6344647	7498761	204
E00001079	73756	618682	2931111	3454320	3884515	4479805	4994366	6339242	7499077	717
E00001080	76796	859512	2954146	3473260	3906544	4472577	5001133	6339466	7507677	1
E00001081	91087	964719	2969578	3464854	3907040	4481515	4997324	6347726	7507090	5
E00001082	86645	988664	2964202	3474328	3900780	4473951	5003685	6339772	7507822	1
E00001083	75496	861493	2954023	3472177	3899443	4471003	5007107	6338831	7506155	2
E00001084	74157	802741	2944663	3439459	3897081	4468068	4993235	6336766	7500845	1
E00001085	89471	1061277	2968246	3487684	3912252	4475391	5000223	6341589	7513031	33
E00001086	83362	962261	2957454	3488385	3901269	4465024	5015540	6338773	7505297	5
E00001087	84500	992810	2961098	3493433	3896165	4472473	5008632	6337144	7506776	37
E00001088	63103	519416	2888860	3422485	3866664	4471321	4976102	6331572	7486421	895
E00001089	83730	994290	2960907	3495511	3902235	4473244	5012985	6336915	7505415	6
E00001090	86211	1023067	2968197	3513647	3903746	4466973	5016012	6338415	7504980	3
E00001091	88181	1053359	2969797	3518489	3906519	4467118	5016779	6336573	7501998	0
E00001092	74446	558157	2906345	3420677	3880172	4499265	4984173	6350789	7496391	34
E00001093	69655	511605	2886269	3406705	3869083	4492437	4981954	6346255	7489134	12
E00001094	70449	529182	2897667	3407772	3872624	4483399	4979721	6349286	7502033	6
E00001095	76883	619991	2909475	3424299	3881196	4499380	4985378	6351086	7496849	38
E00001096	67907	543747	2896796	3410483	3869215	4469845	4982276	6348995	7490804	23
E00001097	77650	690523	2912234	3421971	3881754	4466868	4982267	6348966	7497132	13
E00001098	80068	642622	2910968	3423183	3880846	4474509	4986808	6352582	7498150	33
E00001099	84439	689443	2913263	3432061	3884292	4489416	4985277	6352465	7499385	19
E00001100	80539	641536	2922385	3421361	3889439	4475903	4984372	6352324	7510514	5
E00001101	81864	723487	2907530	3429299	3873591	4470068	4979914	6349544	7499728	56
E00001102	84427	718305	2929776	3430854	3901286	4480007	4993633	6352926	7503190	169
E00001103	73773	635862	2896911	3409349	3867315	4466939	4973695	6347670	7490187	21
E00001104	84289	670515	2929455	3425774	3901037	4489198	4992417	6353643	7513274	10
E00001105	82470	852921	2936192	3442872	3881340	4480026	4981984	6350272	7502796	23
E00001106	80564	715621	2924442	3428614	3885913	4470852	4983684	6350826	7503898	63
E00001107	47908	230902	2624610	3261447	3703532	4521853	4975971	6289157	7478614	80
E00001108	39551	194858	2433407	3168963	3641652	4484916	4950988	6302212	7452171	7
E00001109	46898	226035	2610923	3253394	3696493	4511731	4971647	6292452	7467254	2
E00001110	48693	224466	2601449	3255144	3701089	4530451	4988977	6284739	7477627	6
E00001111	46898	226035	2610923	3253394	3696493	4511731	4971647	6292452	7467254	12
E00001112	48679	224017	2604632	3254751	3695764	4524110	4988457	6285023	7475047	2
E00001113	47197	220390	2597861	3245262	3689441	4516535	4984353	6280224	7468248	3
E00001114	52641	241499	2628213	3272318	3717303	4512018	4977619	6309539	7480805	165
E00001115	48710	227887	2619430	3262414	3708999	4533516	4988600	6289322	7481301	1
E00001116	50215	232522	2636935	3273032	3718218	4536016	4991548	6295614	7486718	14
E00001117	21752	158732	2294548	3115566	3577764	4442387	4911258	6293872	7390194	245
E00001118	37931	189495	2357179	3160784	3622962	4481679	4949060	6287659	7454829	34
E00001119	26157	175732	2063521	3051119	3592128	4448333	4950332	6228988	7409974	0
E00001120	32503	185904	2138571	3123226	3616019	4478031	4964358	6242533	7435050	48
E00001121	30011	185157	2133311	3120591	3614820	4466508	4963156	6244363	7434280	3
E00001122	18101	143877	2062120	3061753	3550146	4431777	4917988	6231983	7412090	134
E00001123	38838	189214	2325935	3156655	3624986	4469022	4953229	6272689	7447219	6
E00001124	37827	194599	2315880	3170262	3630604	4486639	4971974	6254455	7444378	2
E00001125	34774	189168	2154752	3145779	3625195	4485531	4967422	6247161	7446761	2
E00001126	37827	194599	2315880	3170262	3630604	4486639	4971974	6254455	7444378	1
E00001127	43463	196890	2425629	3173249	3647357	4489887	4961986	6290409	7456742	13
E00001128	37773	198984	2434871	3172962	3651243	4485864	4977174	6282949	7450996	11
E00001129	36623	194166	2420278	3164432	3642990	4478488	4967581	6271493	7441505	8
E00001130	41925	197527	2430092	3172474	3648880	4483816	4968735	6292593	7453529	146
E00001131	45538	206123	2494578	3185548	3665711	4501103	4974631	6316379	7465287	5
E00001132	37601	204648	2370198	3196723	3653581	4502917	4978352	6260900	7454855	23
E00001133	39913	206802	2375176	3208804	3658730	4502154	4978183	6271215	7461071	16
E00001134	37601	204648	2370198	3196723	3653581	4502917	4978352	6260900	7454855	53
E00001135	41165	208257	2506610	3205273	3666370	4488897	4979908	6295126	7455262	5
E00001136	39971	206134	2468792	3202287	3664914	4494437	4981506	6284949	7463882	3
E00001137	38005	203832	2410905	3198294	3658158	4488565	4981362	6273249	7453821	1
E00001138	41341	209707	2490050	3222873	3668953	4498104	4982469	6297806	7468306	6
E00001139	41585	208469	2491061	3204970	3666068	4495539	4981166	6298024	7457983	24
E00001140	37551	205377	2376169	3198114	3654995	4491829	4976055	6263221	7457074	20
E00001141	43477	216409	2543460	3233799	3679030	4513064	4985033	6293281	7471368	137
E00001142	41775	216883	2523544	3234386	3678671	4517742	4988559	6286913	7471304	16
E00001143	43173	213913	2545873	3184869	3679621	4493473	4968217	6296722	7454777	19
E00001144	42885	214695	2554632	3229414	3680935	4504975	4982770	6303128	7463352	322
E00001145	40228	213367	2500113	3219736	3669191	4513909	4982891	6280379	7469400	37
E00001146	43671	212588	2531636	3232906	3678137	4509492	4977613	6277677	7469513	4
E00001147	46177	219327	2550388	3252082	3686610	4519535	4984189	6287743	7475807	6
E00001148	44880	220059	2553033	3243322	3688602	4516400	4982596	6285337	7474292	25
E00001149	41044	210456	2501098	3218412	3669149	4492176	4980084	6292656	7457017	3
E00001150	42153	213046	2563239	3220879	3675834	4508962	4979217	6295053	7453494	3
E00001151	48141	224253	2594792	3253886	3697463	4523854	4989398	6287218	7477155	133
E00001152	44165	216472	2565497	3210103	3686783	4497033	4977329	6301660	7458211	84
E00001153	44054	216523	2543184	3230313	3678635	4508460	4983155	6293291	7466520	23
E00001154	43671	212588	2531636	3232906	3678137	4509492	4977613	6277677	7469513	0
E00001155	66632	366070	2850506	3354135	3818829	4505356	4969405	6341672	7495774	55
E00001156	67838	380003	2855980	3362553	3823531	4506305	4967987	6341334	7496134	23
E00001157	70748	492889	2881695	3394634	3860498	4496651	4980000	6346502	7499367	97
E00001158	72012	461741	2884406	3387481	3861059	4507961	4972935	6347051	7503937	176
E00001159	71782	422543	2874665	3383611	3859383	4507489	4972902	6346201	7498063	3
E00001160	73219	435491	2875227	3382606	3861582	4512247	4981649	6346240	7499802	305
E00001161	73505	414515	2869707	3379395	3847126	4509389	4979788	6346903	7499719	170
E00001162	71059	417945	2872335	3378561	3858632	4508633	4974279	6345292	7497326	1
E00001163	71874	515618	2896556	3397445	3868924	4511383	4986019	6348838	7503970	332
E00001164	68094	389230	2803215	3370126	3829982	4505200	4968002	6339208	7490517	837
E00001165	71059	411697	2866778	3373086	3854353	4509917	4970679	6343705	7496228	214
E00001166	70176	414609	2869776	3374040	3856541	4507504	4980557	6344765	7496996	646
E00001167	69921	419215	2854047	3380534	3845304	4508552	4972768	6341480	7496172	88
E00001168	72877	490557	2893846	3398968	3862132	4507125	4980418	6350828	7503111	107
E00001169	73078	505083	2898537	3410113	3871935	4508329	4988899	6352650	7503971	9
E00001170	70909	462459	2875830	3383490	3858630	4508759	4981182	6346386	7503206	1
E00001171	68237	442848	2872448	3376971	3853634	4507030	4968741	6345372	7494179	65
E00001172	73955	526692	2905523	3415879	3879187	4508959	4990425	6352500	7504720	48
E00001173	65903	480553	2870699	3387161	3848490	4464041	4970212	6340378	7497790	27
E00001174	72371	438761	2860434	3388487	3853105	4514394	4976456	6341940	7498580	1193
E00001175	73499	554621	2908870	3408716	3877050	4504305	4986759	6350928	7506563	40
E00001176	74608	634200	2918941	3416345	3887828	4486934	4987639	6351539	7509199	5
E00001177	69268	478670	2885063	3397068	3859915	4511192	4978130	6344325	7494002	121
E00001178	63720	290448	2684428	3296365	3781471	4502975	4952934	6331652	7478477	35
E00001179	64418	308469	2721516	3315314	3791513	4513658	4958861	6334172	7479756	81
E00001180	58737	281802	2668466	3285825	3763692	4484883	4947510	6319405	7474974	3
E00001181	63420	319105	2820240	3325124	3787751	4502669	4956785	6335726	7487707	20
E00001182	58147	310601	2754071	3319454	3778943	4494596	4946224	6328081	7481705	2
E00001183	63544	339950	2834716	3344234	3802021	4503341	4958918	6336424	7490943	9
E00001184	58147	310601	2754071	3319454	3778943	4494596	4946224	6328081	7481705	3
E00001185	67215	317031	2724591	3329199	3802982	4507825	4958017	6329626	7484906	10
E00001186	63964	316801	2828193	3331447	3796744	4492077	4961891	6332230	7486312	92
E00001187	69527	342828	2782323	3338880	3818539	4512142	4963670	6336408	7489224	10
E00001188	68069	376700	2844192	3359650	3829775	4504598	4961839	6340866	7492749	239
E00001189	67153	376424	2849089	3363241	3827993	4504677	4969503	6340809	7490133	43
E00001191	66468	307719	2699062	3317843	3792403	4497721	4955924	6326637	7480737	6
E00001192	71299	409037	2867268	3374679	3849208	4511589	4972819	6346528	7498457	3
E00001193	69217	396233	2870737	3383723	3841221	4505934	4975158	6344669	7504196	7
E00001194	62730	333889	2810809	3346019	3795592	4500483	4955930	6333485	7486062	71
E00001195	69588	388519	2860329	3367935	3835963	4506545	4971093	6340057	7495449	45
E00001196	73680	434984	2885907	3390637	3859534	4508550	4978900	6348094	7504805	44
E00001197	66906	324013	2767066	3332994	3804655	4502005	4958801	6333355	7483751	9
E00001198	69423	392255	2858212	3369903	3841932	4506233	4968765	6341123	7494985	57
E00001199	72110	417797	2874525	3381864	3852473	4510392	4974664	6345968	7498929	296
E00001200	73245	467726	2897741	3407848	3873504	4514286	4982877	6352567	7509228	14
E00001201	73132	465774	2890288	3401040	3861046	4507102	4979501	6350177	7506292	9
E00001202	74297	468869	2890856	3396982	3863158	4507801	4979098	6350523	7505626	4
E00001203	62221	336334	2740556	3338119	3813106	4489715	4954748	6328921	7481100	0
E00001204	67654	326987	2737704	3333415	3813125	4502983	4958981	6332636	7485838	44
E00001205	68603	388005	2836247	3368795	3828729	4505975	4970797	6338567	7491210	35
E00001206	33604	164912	2374455	3065373	3551463	4401087	4871233	6354322	7355063	244
E00001207	28178	155670	2347934	3057578	3527782	4398939	4873757	6352562	7355798	4
E00001208	25901	134773	1559859	2920637	3470915	4395391	4881231	6302269	7364448	4
E00001209	18087	121016	1909390	2954794	3429077	4362202	4860544	6342752	7353765	10
E00001210	22905	140077	2211229	3021111	3478896	4377585	4864547	6350410	7350086	5
E00001211	24084	141919	2228184	3028640	3484044	4391129	4874969	6378329	7369919	654
E00001212	28591	158182	2344043	3050206	3526204	4396692	4870886	6350241	7351946	19
E00001213	22178	111817	1664644	2911839	3394620	4338465	4852519	6320409	7348159	53
E00001214	21611	128582	1981277	2985822	3457554	4369997	4864493	6362004	7355582	222
E00001215	19495	115665	1681269	2919603	3408020	4338155	4857484	6323481	7338434	123
E00001216	22568	133211	2055816	3002081	3465008	4360868	4860599	6348882	7347119	7
E00001217	16635	102418	1625443	2886168	3388064	4343638	4849883	6301992	7347069	1
E00001218	21443	118674	1679567	2924635	3410580	4363883	4861879	6303314	7349188	175
E00001219	20885	127520	1969975	2990169	3455686	4374561	4867154	6356857	7359242	42
E00001220	21336	136753	2203847	3013257	3467176	4379895	4867940	6362535	7360409	6
E00001221	18203	113374	1732062	2933168	3414088	4357321	4856336	6317591	7347287	37
E00001222	19358	117973	1913527	2951348	3434257	4364300	4860496	6338144	7355189	7
E00001223	17488	110361	1711088	2918481	3407085	4341582	4849633	6315693	7343239	314
E00001224	21286	127903	1957890	2989472	3445932	4375861	4865919	6355135	7359807	47
E00001225	25280	127538	1699407	2937664	3418636	4382057	4866766	6311424	7354149	68
E00001226	22339	124928	1942364	2967954	3434842	4374666	4863518	6339284	7356300	248
E00001227	25787	139850	2224781	3019137	3478065	4381023	4864623	6346080	7350511	9
E00001228	22126	128988	2021067	3007417	3458878	4379055	4867160	6363253	7364112	672
E00001229	21426	131064	2124742	2994892	3446842	4360413	4855974	6334643	7332642	2
E00001230	24310	135713	2046321	3005016	3461997	4387291	4869887	6363403	7362678	76
E00001231	28562	150981	2284780	3040632	3517975	4386811	4863902	6339724	7343669	3
E00001232	26379	142881	2262468	3026308	3499792	4377865	4860877	6326237	7337458	0
E00001233	24504	135213	2047197	3008166	3462386	4385786	4868823	6363639	7362566	35
E00001234	23139	131549	1957076	2980529	3444863	4381095	4867498	6348349	7358018	45
E00001235	24767	143197	2267532	3034444	3489402	4391649	4876098	6376292	7368472	757
E00001236	22862	139000	2218848	3015614	3467271	4377663	4867064	6347177	7349616	5
E00001237	26087	138358	1780894	2970001	3440265	4393543	4870801	6327399	7359291	16
E00001238	24601	145200	2294123	3035640	3488225	4387912	4871257	6354593	7355859	0
E00001239	32543	159178	2347586	3055174	3539385	4393343	4869587	6346996	7348438	37
E00001240	28582	154312	2337378	3047432	3522243	4394402	4872075	6351525	7353389	11
E00001241	27586	152160	2338675	3051893	3509140	4399102	4873118	6355456	7357316	11
E00001242	33081	156655	2344444	3051040	3537269	4390671	4867507	6343822	7346763	65
E00001243	27614	151125	2330841	3046056	3504275	4393760	4871105	6356705	7355229	2
E00001244	22248	138420	2232947	3017515	3466611	4371978	4864769	6341180	7349548	34
E00001245	29096	160019	2354532	3055475	3532492	4400214	4873375	6352844	7353317	2
E00001246	34339	168738	2374238	3066850	3554527	4395833	4870038	6351805	7354583	26
E00001247	23979	141236	2271331	3025238	3481199	4386001	4867097	6336670	7344309	4
E00001248	34870	169881	2386316	3071016	3557406	4403830	4870491	6351123	7357125	335
E00001249	21651	121300	1231184	2784003	3385114	4366829	4856029	6275197	7349724	12
E00001250	29126	162143	2374640	3061537	3534025	4401754	4874062	6352373	7357312	15
E00001251	33586	169506	2401207	3080977	3563463	4414413	4877745	6359105	7366759	6
E00001252	28974	154229	2344942	3052103	3524461	4397896	4870104	6345784	7350936	41
E00001253	29501	140969	1516346	2900050	3480116	4403169	4888809	6291310	7378080	10
E00001254	26577	138239	1434200	2877558	3479592	4396112	4887406	6296472	7373122	148
E00001255	41982	209293	2537069	3194738	3673149	4498701	4970992	6309163	7462287	39
E00001256	49758	240178	2593526	3217552	3694866	4471202	4935770	6321586	7444073	6
E00001257	54197	241039	2628125	3246372	3708775	4490665	4961638	6317238	7469149	16
E00001258	53955	239662	2620707	3233213	3718750	4473224	4931738	6310495	7465062	7
E00001259	39598	201751	2471235	3180041	3658616	4489433	4973244	6298146	7457319	68
E00001260	57872	274040	2781439	3272205	3750937	4478961	4957233	6330177	7461446	536
E00001261	46711	218525	2577949	3210587	3678556	4483182	4954341	6315834	7454744	6
E00001262	43858	213716	2563435	3211971	3684254	4496913	4976224	6316468	7463616	53
E00001263	45143	213794	2585540	3206683	3684977	4478120	4940265	6324706	7437883	266
E00001265	35695	201420	2534142	3177517	3656490	4478016	4952240	6307866	7446338	119
E00001266	43050	209354	2571603	3189969	3670309	4478919	4947571	6317952	7450741	126
E00001267	42824	206775	2550899	3191194	3667971	4478198	4958976	6309979	7450421	1
E00001268	48945	232188	2600876	3223675	3696407	4493330	4967174	6318804	7461868	338
E00001269	46166	224738	2579086	3218654	3694629	4495174	4969534	6318936	7467301	96
E00001270	46864	219512	2577938	3213071	3693966	4497735	4970422	6316455	7466300	853
E00001271	40531	214911	2587383	3200017	3683516	4463148	4935294	6320689	7433960	1367
E00001272	50407	254333	2686956	3248993	3724043	4476551	4947322	6330409	7450064	7
E00001273	43895	219978	2565229	3196907	3678196	4451998	4928628	6313811	7432600	11
E00001274	47852	224939	2580727	3219213	3694708	4494057	4962239	6306552	7460372	167
E00001275	48097	217668	2575021	3203476	3691722	4496412	4965756	6307567	7464348	21
E00001276	46528	232019	2587243	3218797	3695503	4463667	4936179	6320020	7437345	9
E00001277	55847	244037	2637673	3253512	3718979	4491178	4951650	6321636	7469900	183
E00001278	51693	247832	2601622	3229944	3706816	4477317	4937940	6321790	7443285	172
E00001279	42898	233752	2617402	3215165	3702764	4457328	4938203	6318312	7435659	5
E00001280	52675	252280	2624252	3232025	3710360	4483409	4939404	6325020	7448492	4
E00001281	55103	259595	2699065	3255860	3738304	4467136	4951521	6327605	7454564	263
E00001282	49758	240178	2593526	3217552	3694866	4471202	4935770	6321586	7444073	7
E00001283	56894	246109	2632253	3247078	3714972	4492725	4964598	6319111	7467908	6
E00001284	56400	245695	2639686	3252875	3724981	4490069	4944979	6320077	7464097	0
E00001285	47591	244840	2624739	3233653	3707387	4466150	4936973	6321092	7442076	21
E00001286	55800	281723	2793117	3268439	3756568	4477071	4960323	6331072	7461897	15
E00001288	57408	261491	2663733	3262420	3742703	4489858	4940489	6321870	7468582	160
E00001289	53278	253059	2637131	3247559	3717267	4471602	4944997	6328101	7450979	1
E00001290	58383	248379	2642084	3256262	3731418	4498537	4957559	6322110	7469861	15
E00001291	58024	274795	2780556	3268788	3748865	4475464	4956255	6331993	7462187	92
E00001292	49693	249405	2687708	3233409	3729952	4453409	4932852	6317083	7451690	93
E00001293	54243	241015	2623071	3234853	3720148	4473900	4932443	6314067	7465788	4
E00001294	57835	250331	2662805	3270318	3738637	4494434	4941035	6321818	7476677	156
E00001295	39738	184499	2549999	3180279	3662535	4469742	4936188	6320359	7441008	388
E00001296	37458	190888	2526320	3173566	3645133	4469744	4944140	6321041	7443500	29
E00001297	28326	180424	2459434	3144952	3620916	4452929	4927064	6300444	7426953	3
E00001298	32705	194281	2457688	3167668	3644540	4472798	4949116	6311028	7445644	20
E00001299	44957	207634	2535500	3190056	3675364	4501274	4970316	6320364	7457883	6
E00001300	35179	193453	2525477	3169512	3647652	4477006	4951611	6306234	7444029	8
E00001301	38709	204091	2537577	3183400	3664901	4486966	4955255	6315183	7455729	9
E00001302	35565	171601	2390008	3071625	3558912	4400721	4865746	6330777	7355181	20
E00001303	35757	178722	2435676	3090461	3569653	4418899	4879923	6346923	7374224	83
E00001304	36873	184626	2443257	3096532	3582119	4416190	4881267	6341430	7384130	5
E00001305	47625	211923	2547672	3155639	3646227	4449139	4902854	6340105	7412280	106
E00001306	48825	223564	2593733	3165436	3654112	4458069	4918111	6345574	7421320	531
E00001307	44542	203333	2520312	3137730	3623663	4439174	4887422	6336156	7410486	20
E00001308	41625	192871	2515223	3129651	3612315	4439569	4889474	6337310	7411353	17
E00001309	46660	209427	2546714	3154493	3639206	4452130	4901159	6340487	7414664	95
E00001310	40614	194003	2487493	3119449	3596675	4429689	4880844	6326969	7400387	21
E00001311	46684	223281	2628438	3147797	3637878	4445878	4916509	6337337	7416836	22
E00001312	48206	222648	2591374	3163533	3656172	4456828	4921345	6340847	7422468	178
E00001313	49154	245576	2664005	3165767	3662033	4457218	4930064	6341488	7429353	70
E00001314	49802	242049	2679770	3175748	3679288	4458618	4935488	6331712	7425521	16
E00001315	50618	245093	2688464	3179707	3682956	4462567	4939915	6344145	7427163	3
E00001316	42931	239110	2635788	3162817	3647873	4448051	4930703	6336247	7428661	2
E00001317	51826	256445	2680634	3188163	3668373	4463041	4936051	6339684	7438025	2
E00001318	51912	256569	2692758	3186908	3679030	4475330	4945771	6345938	7432285	3
E00001319	53151	263022	2700278	3193594	3675331	4468439	4940326	6341986	7438763	48
E00001320	50607	259988	2704468	3188285	3687375	4460735	4942010	6339699	7432939	14
E00001321	49529	255858	2688998	3177684	3679525	4460011	4942740	6343175	7431964	8
E00001322	51701	253622	2685198	3191470	3676282	4461696	4938999	6334711	7440330	13
E00001323	52414	274485	2727860	3204380	3705398	4463332	4942641	6329437	7440760	40
E00001324	53368	268065	2711657	3202700	3695261	4468061	4941242	6343132	7440517	2
E00001325	57545	269961	2705273	3200114	3691839	4466772	4942177	6337317	7442946	112
E00001326	50257	254382	2699464	3188137	3687906	4458361	4938613	6338933	7432634	5
E00001327	52706	260073	2698696	3196419	3691870	4465954	4940739	6340305	7440935	5
E00001328	51636	263539	2689334	3195110	3680879	4457747	4937916	6334374	7440464	2
E00001329	57046	256369	2680595	3201553	3674025	4448444	4938364	6337227	7443184	52
E00001330	56878	284806	2735994	3218193	3704447	4476144	4953592	6331203	7445384	16
E00001331	48453	246342	2656545	3186613	3657702	4444485	4927826	6319657	7437674	7
E00001332	35164	174910	2407697	3079608	3572208	4409282	4872751	6347550	7361363	841
E00001333	34598	170913	2408658	3079254	3563816	4415003	4874617	6354716	7363946	13
E00001334	33217	166968	2384762	3075461	3556881	4411082	4873738	6352907	7358164	7
E00001335	31722	177165	2453560	3106198	3563808	4428888	4890388	6371171	7395544	190
E00001336	35314	180789	2452431	3105183	3578072	4428086	4888422	6360370	7390114	124
E00001337	32431	180848	2463371	3111125	3571904	4429164	4887919	6358790	7395257	8
E00001338	37367	186703	2447112	3109027	3589283	4421719	4883138	6338161	7381863	9
E00001339	37599	185684	2438973	3100911	3576851	4419979	4877011	6336328	7369464	31
E00001340	31970	177251	2456390	3099783	3570722	4419337	4881770	6335239	7391268	22
E00001341	38772	191839	2487530	3121110	3593768	4431849	4887651	6336080	7405903	4
E00001342	38422	190754	2478285	3119677	3599855	4430352	4885932	6335754	7404293	8
E00001343	37430	178885	2429765	3087073	3563772	4401464	4863546	6321748	7373807	144
E00001344	40433	196441	2490850	3127627	3598386	4430335	4881624	6329015	7401684	10
E00001345	38461	183902	2444022	3105660	3584547	4417725	4873435	6325407	7380667	2
E00001346	38041	189703	2492168	3120947	3593486	4433800	4890118	6349704	7410260	0
E00001347	38204	185549	2457034	3108614	3583954	4419518	4875598	6325915	7387001	6
E00001348	42061	198800	2522878	3127191	3620800	4439999	4891667	6335290	7413319	6
E00001349	40671	196101	2521904	3135158	3614124	4444928	4892519	6342197	7414300	3
E00001350	47025	255690	2757212	3229915	3702896	4469160	4941045	6331624	7434040	20
E00001351	40187	233159	2698653	3176523	3676603	4446252	4929051	6323043	7425892	18
E00001352	47008	254825	2757815	3226722	3707352	4480102	4952410	6332267	7439495	27
E00001353	52037	243702	2651077	3181046	3669319	4465576	4940413	6347516	7426609	3
E00001354	44500	252352	2748818	3227238	3699662	4469188	4940540	6329964	7435253	20
E00001355	43536	233374	2712693	3201079	3687363	4462902	4940211	6327595	7429621	23
E00001356	43322	235776	2709988	3204268	3689198	4460911	4938409	6329157	7428812	82
E00001357	47482	267501	2764225	3239161	3714621	4478358	4958554	6333144	7443712	1
E00001358	43379	249017	2748623	3224739	3705979	4468572	4946111	6331018	7436389	64
E00001359	49307	270543	2783340	3242804	3725067	4480579	4965400	6335605	7446228	6
E00001360	45656	256213	2754616	3225631	3732572	4471277	4950560	6329890	7438866	2
E00001361	47576	273820	2772578	3238839	3717193	4472219	4960811	6333941	7439980	71
E00001362	45561	249822	2744624	3241945	3731417	4469717	4948042	6331614	7435967	2
E00001363	41739	248420	2749602	3219916	3736319	4469405	4951433	6328124	7438246	8
E00001364	42945	237217	2702856	3217030	3710324	4466158	4945323	6325473	7432202	1
E00001365	45966	264747	2761897	3242451	3746379	4478229	4952881	6333728	7445277	51
E00001366	46599	268347	2766288	3233994	3757757	4475300	4959050	6330984	7448231	10
E00001367	40811	201886	2539076	3127548	3623265	4430998	4895432	6318624	7408189	42
E00001368	25867	167996	2334243	3116146	3572074	4425036	4893893	6322770	7347240	226
E00001369	42715	206716	2547053	3137005	3631945	4440548	4900710	6323926	7410213	1
E00001370	32216	178270	2487771	3131011	3597536	4443524	4899185	6345007	7378342	62
E00001371	47222	212579	2552917	3156822	3646150	4453991	4905825	6341761	7415832	45
E00001372	26851	176372	2427544	3095433	3554670	4431171	4880681	6343049	7365908	47
E00001373	54300	266216	2669284	3199399	3688331	4473866	4947658	6348768	7429348	1711
E00001374	48487	218765	2575277	3165239	3652901	4457079	4910852	6329844	7417303	3
E00001375	39493	200685	2537972	3137185	3608423	4451677	4903236	6339511	7409909	10
E00001376	52321	253950	2653001	3184426	3671124	4467026	4940046	6347440	7426948	43
E00001377	54743	267320	2721707	3194762	3694052	4466348	4938360	6332431	7432702	29
E00001378	45633	231372	2623866	3161608	3656318	4441926	4914701	6324182	7420953	256
E00001379	51187	253178	2684837	3179679	3670555	4458050	4930699	6329833	7424998	0
E00001380	31355	179047	2497062	3113953	3581724	4442449	4891269	6336923	7385245	76
E00001381	35655	195875	2545705	3125267	3625837	4432417	4899698	6319774	7409677	7
E00001382	43675	213604	2569478	3147887	3651571	4450554	4911353	6324502	7413067	1
E00001383	47626	255439	2720056	3193384	3693005	4465013	4933894	6328157	7429202	5
E00001384	51398	254722	2656425	3185405	3676322	4458071	4928651	6328836	7424656	84
E00001385	39386	215075	2636047	3165110	3665890	4444049	4918843	6321777	7420107	2
E00001386	38061	208347	2597011	3155767	3657155	4445213	4920562	6319405	7418433	7
E00001387	51301	255668	2697260	3188524	3678158	4458242	4923027	6328576	7424646	21
E00001388	52896	265852	2712600	3202331	3688458	4465555	4937927	6333270	7428015	7
E00001389	36593	205302	2588644	3148073	3640645	4440350	4916996	6314966	7417083	56
E00001390	53423	268896	2744487	3215363	3698523	4467614	4938568	6334936	7431503	29
E00001391	41981	226256	2648808	3175831	3677074	4457182	4930209	6326676	7423876	6
E00001392	47320	258669	2734953	3199489	3692642	4464470	4932566	6328922	7428946	269
E00001393	41267	223558	2650135	3177470	3676932	4452442	4927461	6324709	7422505	5
E00001394	33668	193703	2573341	3141731	3624579	4429134	4912958	6312734	7416236	7
E00001395	26068	176555	2494653	3114290	3626486	4403243	4898808	6300211	7404167	102
E00001396	22182	122665	1940587	2962119	3432017	4367553	4862002	6330417	7351521	347
E00001397	28865	164597	2398835	3078767	3531358	4412519	4882853	6369882	7376571	15
E00001398	22287	144103	2275595	3027338	3475236	4384897	4868811	6346192	7353359	115
E00001399	21201	131728	2132740	2993995	3453679	4373510	4863642	6339853	7348656	103
E00001400	24469	126446	1606434	2880409	3410150	4386978	4868360	6289835	7352956	1
E00001401	30436	168198	2422506	3086079	3552467	4419385	4884494	6370589	7380776	9
E00001402	20575	123172	1982570	2981181	3436379	4364042	4859023	6322368	7345833	1
E00001403	24811	151711	2340494	3051287	3493784	4392208	4876026	6354909	7363602	2
E00001404	21531	121726	1879666	2943701	3419278	4364026	4858288	6294784	7343108	11
E00001405	24255	141698	2257438	3025215	3480596	4386283	4874399	6352450	7359141	67
E00001406	25449	129951	1739565	2942913	3426385	4376600	4862433	6294774	7348710	76
E00001407	22343	136061	2197448	3009872	3461881	4377695	4866077	6343890	7353392	4
E00001408	23278	142647	2279899	3032536	3477098	4385864	4871471	6349573	7357950	8
E00001409	23460	146099	2290244	3038861	3481293	4386488	4871839	6350911	7356770	2
E00001410	31849	174923	2451664	3098532	3555955	4425995	4887254	6358788	7388862	1
E00001411	20231	134568	2181699	2993906	3455951	4374773	4859804	6336326	7345190	1
E00001412	22557	128959	1916766	2961056	3437734	4377006	4865249	6322140	7349270	27
E00001413	25943	134507	1753069	2953740	3430424	4382747	4865528	6300545	7350222	9
E00001414	22176	141787	2268314	3016423	3473065	4383758	4865412	6343467	7351930	0
E00001415	23517	131131	1975764	2975762	3445057	4375311	4863416	6326146	7347781	4
E00001416	20623	125234	2027556	2981748	3440590	4369133	4860372	6326629	7342536	32
E00001417	20228	134567	2181696	2993289	3455949	4374773	4859804	6336276	7345190	24
E00001418	31970	176664	2454709	3098870	3570263	4417874	4880208	6334072	7389066	0
E00001419	22561	124168	1976947	2982193	3437603	4365444	4858756	6323785	7342813	3
E00001420	22853	128170	1938744	2956568	3430777	4372392	4861782	6300634	7345947	0
E00001421	25692	127709	1752822	2955543	3430582	4379184	4863983	6302172	7349634	1
E00001422	36017	153964	1836532	2982780	3541937	4433834	4915844	6281316	7411548	116
E00001423	24365	127405	1333843	2849869	3442731	4382136	4879038	6278826	7362617	116
E00001424	21334	135905	2194213	3011024	3465632	4379040	4866581	6359056	7358574	1
E00001425	21407	136177	2205990	3013274	3466707	4379636	4867345	6359564	7359559	362
E00001426	21973	126810	2058564	2996158	3451742	4373962	4865817	6349809	7355624	4
E00001427	23472	129314	1978669	2983026	3454837	4377140	4865586	6349027	7354776	13
E00001428	21865	123310	1918555	2957682	3430743	4367088	4862395	6325660	7347822	2457
E00001429	24768	148432	2336119	3045965	3492293	4390137	4875383	6370300	7370162	287
E00001430	24686	150893	2343272	3047547	3499585	4392854	4876881	6362167	7363970	152
E00001431	20795	123916	2031285	2988714	3443942	4370176	4861106	6343846	7348477	0
E00001432	22342	137408	2225689	3017222	3468790	4381336	4869561	6358883	7356529	4
E00001433	21562	120027	1939506	2959910	3429775	4363975	4861364	6330631	7350771	1
E00001434	22497	139891	2251792	3022154	3474388	4384737	4870632	6356617	7358570	1
E00001435	26606	131292	1696923	2928825	3421002	4390551	4871303	6316028	7356977	25
E00001436	23877	127551	1599279	2868701	3414129	4378541	4864323	6295223	7352602	6
E00001437	21111	119976	1728761	2938800	3423101	4362989	4859839	6309243	7344474	1
E00001438	21270	126986	2064020	2996499	3456188	4373117	4864188	6343164	7348720	19
E00001439	21632	117804	1685809	2920298	3411867	4361479	4858908	6299259	7343746	29
E00001440	22316	125970	1740760	2946178	3431569	4371581	4863281	6310452	7348268	5
E00001441	25838	125952	1612664	2881295	3410385	4387701	4868630	6290736	7352997	7
E00001442	24209	133662	2062175	2998396	3452348	4381777	4866905	6341869	7351642	2
E00001443	22757	143165	2269768	3025757	3472232	4382570	4859917	6329357	7346044	13
E00001444	24386	129194	1606803	2872229	3414958	4382934	4867965	6295248	7350792	0
E00001445	21297	111867	1728038	2933722	3412939	4357684	4854725	6283506	7339619	1
E00001446	50447	278131	2794888	3262465	3765068	4478472	4961716	6335383	7453122	5
E00001447	49671	291918	2797454	3255001	3752577	4483895	4976228	6339568	7456930	201
E00001448	55956	297794	2819252	3285287	3792296	4483820	4964848	6334897	7471764	9
E00001449	55992	299502	2820761	3286864	3793181	4483484	4965024	6335539	7471850	120
E00001450	52875	284615	2805646	3272819	3768825	4475240	4962189	6331734	7458901	17
E00001451	60305	329337	2831795	3300165	3824949	4484228	4968484	6339420	7476258	6
E00001452	58125	307280	2823743	3290555	3787941	4487848	4965328	6337532	7475609	2
E00001453	61244	328041	2840001	3305843	3824701	4490949	4968133	6339055	7480587	227
E00001454	54482	326270	2830037	3295681	3822856	4489256	4969242	6344042	7474959	32
E00001455	59748	326959	2834879	3307617	3809029	4492433	4968242	6340577	7485394	14
E00001456	62442	341961	2846424	3324260	3832435	4497081	4969758	6341124	7490375	108
E00001457	62957	334684	2839342	3306571	3829574	4491135	4970012	6341465	7480088	50
E00001458	64851	334136	2851874	3320820	3834277	4500201	4970415	6342607	7495792	626
E00001459	62669	335988	2841433	3311400	3831714	4491997	4970305	6342062	7479184	3
E00001460	54982	342978	2834154	3307069	3831816	4485528	4980200	6342409	7478375	18
E00001461	62263	343509	2845355	3308046	3833439	4490031	4972232	6341170	7481287	10
E00001462	55740	333381	2825479	3301084	3824704	4481441	4970001	6339342	7475078	508
E00001463	54616	362392	2837194	3313853	3819256	4490757	4979742	6343872	7482514	102
E00001464	61557	377835	2858745	3326648	3834164	4499592	4990894	6347526	7485417	71
E00001465	60406	343447	2847412	3315273	3835711	4491292	4970116	6343856	7484339	15
E00001466	60872	400914	2858630	3327969	3836385	4499458	4984302	6347374	7484520	35
E00001467	49210	276711	2790923	3248290	3748612	4485651	4968053	6336884	7447830	5
E00001468	52037	306851	2810151	3263697	3779733	4490664	4979723	6340223	7458416	193
E00001469	49935	294523	2799317	3257361	3770637	4485027	4976848	6338003	7456778	2
E00001470	45928	263873	2763533	3230546	3733185	4478877	4953242	6331403	7445973	1
E00001471	50239	290933	2801297	3252473	3752472	4486809	4977091	6338577	7455358	2
E00001472	50544	279606	2793318	3251059	3765239	4484393	4961736	6335228	7449740	15
E00001474	49228	304043	2811864	3263085	3796869	4491284	4979676	6340254	7460201	21
E00001475	49459	296897	2801063	3256295	3774012	4485697	4976964	6339021	7458319	140
E00001476	53891	300731	2811454	3272079	3796637	4486974	4972638	6340045	7463263	16
E00001477	49550	297164	2805554	3260863	3792637	4484702	4978201	6338993	7460218	15
E00001478	55039	319575	2821789	3276521	3808236	4494310	4982350	6342883	7468910	796
E00001479	55699	324293	2824443	3279010	3810337	4496334	4984343	6343705	7469281	219
E00001480	51666	306793	2813900	3276019	3803130	4487964	4973847	6340613	7466106	82
E00001481	48154	268224	2777031	3255886	3760661	4478720	4960067	6334753	7453600	5
E00001482	54736	319651	2822329	3292763	3809512	4493672	4983123	6342064	7470005	110
E00001483	48871	276947	2788337	3257516	3763925	4477599	4961444	6334639	7452610	3
E00001484	54269	322063	2828572	3303942	3815001	4494925	4975930	6341877	7473411	47
E00001485	53700	318495	2826612	3299616	3808131	4493408	4975349	6341061	7473007	5
E00001486	52859	280781	2785477	3274868	3791518	4474914	4963249	6333673	7461599	11
E00001487	48750	281499	2780866	3271083	3773774	4470821	4961369	6330680	7458111	2
E00001488	52862	304213	2812744	3287289	3802203	4487214	4966873	6340106	7467938	34
E00001489	50706	285619	2805541	3275047	3785055	4486398	4965003	6338148	7461848	16
E00001490	58436	293885	2816014	3279978	3802283	4483432	4964843	6337200	7465416	21
E00001491	60854	315853	2831234	3293157	3814460	4492274	4967877	6340434	7474590	144
E00001492	62939	343590	2846900	3319624	3833488	4496290	4970881	6343480	7487999	619
E00001493	55784	297286	2818269	3284144	3790931	4482366	4964709	6334797	7471474	3
E00001494	71693	457854	2871317	3427737	3873723	4516858	4980827	6337646	7504319	19
E00001495	68821	517405	2890420	3439060	3876779	4515836	4988363	6343005	7501256	42
E00001496	73868	573669	2920686	3451893	3881621	4483087	4995603	6341706	7497798	4164
E00001497	72868	461025	2790381	3412693	3888984	4518469	4976242	6325382	7500987	95
E00001498	61093	330188	2734887	3346140	3832850	4509926	4969601	6297977	7473537	12
E00001499	71142	487342	2880592	3431233	3879578	4517220	4979261	6336282	7504420	6
E00001500	72455	495742	2875707	3436424	3887481	4517047	4989785	6334908	7504017	59
E00001501	69387	564606	2903000	3446152	3883314	4508052	4989098	6339674	7502967	117
E00001502	71251	502592	2888030	3433059	3880670	4517351	4983350	6336971	7504477	3
E00001503	59379	346615	2730519	3361563	3843148	4502335	4963116	6310076	7477086	4
E00001504	68103	405881	2768218	3390418	3874085	4526775	4978695	6322092	7488247	139
E00001505	73079	608054	2911285	3411392	3884901	4475497	4982630	6349411	7507081	22
E00001506	72623	667476	2921224	3442559	3893340	4489261	4994149	6347671	7509187	82
E00001507	67274	456477	2783298	3408702	3875894	4501368	4968745	6324386	7490589	4
E00001508	76014	486946	2832746	3424261	3894485	4526675	4991018	6328449	7505318	100
E00001509	74700	492387	2840517	3438572	3890410	4522645	4989052	6337873	7508724	221
E00001510	85306	535620	2893166	3443258	3901892	4511176	4994238	6331491	7512770	207
E00001511	73496	516208	2893348	3440356	3887863	4514656	4989633	6337366	7505938	45
E00001512	66811	517211	2890739	3429267	3878124	4501127	4982288	6337479	7501482	26
E00001513	68548	466823	2820541	3412726	3876465	4499066	4970051	6324631	7496016	2
E00001514	67274	456477	2783298	3408702	3875894	4501368	4968745	6324386	7490589	2
E00001515	72939	489143	2830037	3425349	3887427	4505167	4984143	6327759	7501694	2
E00001516	75485	518832	2884397	3443229	3898506	4515950	4994421	6337423	7511522	2
E00001517	71491	439832	2800109	3400890	3873742	4498079	4979418	6329241	7484522	147
E00001518	69263	528379	2894553	3439434	3884824	4500868	4985372	6338967	7503450	3
E00001519	70261	558751	2902251	3430204	3880102	4491521	4987126	6327368	7496415	75
E00001520	79605	648519	2928341	3457049	3906637	4512302	5013941	6347388	7522573	363
E00001521	62413	383490	2757594	3376334	3833373	4497645	4958805	6331044	7484854	77
E00001522	72581	386794	2805958	3387660	3840707	4512614	4977551	6337968	7498882	3
E00001523	69665	470735	2875767	3406972	3862326	4514147	4976804	6341690	7497685	63
E00001524	69812	422169	2819257	3403387	3854302	4507116	4976921	6338639	7493600	12
E00001525	72299	438032	2822751	3419676	3860647	4509649	4978811	6341613	7497762	137
E00001526	65580	520482	2891730	3402505	3861898	4471840	4976118	6343305	7498368	76
E00001527	65631	523759	2894023	3403782	3862050	4473152	4976341	6343578	7498458	7
E00001528	68952	443910	2819360	3414334	3869994	4512468	4972259	6334623	7498398	13
E00001529	71642	366165	2754756	3377438	3856296	4526934	4978222	6313475	7484161	102
E00001530	68756	353822	2746135	3364279	3848410	4519300	4971758	6307287	7477199	4
E00001531	74056	611026	2911937	3413239	3883449	4486132	4986196	6349367	7505465	10
E00001532	72108	603654	2909785	3432382	3881537	4505333	4989893	6345525	7503839	69
E00001533	70439	522399	2892078	3424124	3872080	4517801	4982563	6345832	7506094	340
E00001534	69622	492243	2883433	3427603	3873758	4515765	4984492	6337143	7502301	4
E00001535	72237	375431	2758875	3382004	3858254	4527889	4979605	6315838	7484808	5
E00001536	68227	482299	2878735	3415327	3867510	4515803	4983310	6341499	7499717	152
E00001537	71061	467595	2870300	3428089	3876273	4517132	4981391	6338593	7504451	10
E00001538	63037	351444	2743386	3361363	3844329	4514185	4970971	6306731	7477793	4
E00001539	70112	490538	2884285	3427171	3875519	4517234	4983982	6337192	7503794	11
E00001540	49967	302124	2798770	3258684	3748535	4484318	4974630	6336520	7455922	131
E00001541	53281	343177	2837715	3297193	3822442	4493147	4985763	6349294	7476113	11
E00001542	54149	341294	2832338	3298729	3816477	4482152	4983272	6342378	7474678	28
E00001543	53129	290547	2767549	3228474	3708907	4473851	4968255	6334291	7445752	28
E00001544	54076	302975	2796978	3262214	3736703	4481542	4972105	6339876	7451660	293
E00001545	54721	316096	2787287	3257507	3741257	4477600	4975570	6339650	7453860	112
E00001546	58080	315722	2775506	3254188	3745735	4469421	4966794	6339335	7455469	69
E00001547	46941	301268	2780393	3250461	3740874	4477066	4972742	6336674	7450640	39
E00001548	61684	325375	2790071	3262255	3761147	4478102	4972916	6341189	7458219	15
E00001549	52561	335459	2825884	3280675	3799381	4503378	4987399	6347677	7467652	143
E00001550	48843	327953	2808093	3278496	3790582	4484834	4981445	6344123	7464199	8
E00001551	56029	319286	2801126	3268877	3755601	4493630	4983218	6340592	7458549	135
E00001552	50070	324186	2777542	3250901	3748455	4474776	4975259	6335713	7455256	2
E00001553	52881	320321	2791422	3258438	3754154	4483681	4974851	6339298	7455686	64
E00001554	53247	318643	2821662	3277224	3808173	4493614	4981934	6342428	7468768	7
E00001555	49616	309707	2758488	3234115	3735136	4466926	4967742	6333071	7449187	184
E00001556	48843	327953	2808093	3278496	3790582	4484834	4981445	6344123	7464199	4
E00001557	49022	335972	2810335	3279465	3790407	4490881	4981679	6346649	7464857	2
E00001558	54196	318862	2819931	3290549	3806066	4492755	4981552	6341589	7469084	30
E00001559	53811	333363	2795211	3260902	3758382	4486588	4980287	6341368	7459965	3
E00001560	53134	336050	2833326	3294421	3818022	4493727	4983829	6347680	7473811	75
E00001561	54839	330159	2832981	3301406	3819577	4494010	4983797	6345488	7472917	74
E00001562	47148	329292	2816201	3281965	3807571	4485731	4978920	6345502	7469351	284
E00001563	54054	335195	2834009	3298103	3820380	4493637	4985532	6347624	7476738	54
E00001564	52597	333893	2820534	3290714	3811081	4479528	4976038	6340408	7471657	2
E00001565	52301	321670	2820177	3284705	3803199	4487460	4965609	6340843	7469529	7
E00001566	54371	341411	2837014	3308172	3827860	4485432	4987106	6341913	7479107	0
E00001567	52162	380605	2839728	3304877	3820859	4495426	4986068	6344399	7479755	55
E00001568	60780	393231	2853764	3327129	3834664	4504064	4992445	6349559	7489223	24
E00001570	55730	366310	2843327	3318164	3826920	4496740	4988500	6346558	7483715	57
E00001571	49031	264944	2745340	3209145	3696842	4462416	4933022	6330636	7430702	25
E00001572	49375	266699	2752969	3215429	3706513	4464600	4944599	6331633	7435057	83
E00001573	50184	271383	2761209	3219154	3711879	4468419	4944708	6331682	7438489	556
E00001574	49428	269908	2736587	3210928	3689526	4461332	4946914	6330439	7434095	1
E00001575	51542	278446	2772073	3233879	3718736	4474473	4956974	6332905	7438897	10
E00001576	50682	280208	2735076	3210416	3695824	4462594	4955256	6332239	7441953	7
E00001577	50455	281464	2792581	3245203	3726443	4477833	4963249	6335596	7440774	177
E00001578	50800	272202	2743877	3216033	3693158	4465825	4949484	6331303	7434705	3
E00001579	53304	295215	2798787	3258865	3737164	4485854	4970834	6339892	7451727	277
E00001580	53193	292439	2791920	3248478	3727032	4478168	4970449	6336183	7448953	172
E00001581	49900	283291	2788635	3248153	3726239	4477349	4972496	6336768	7445618	182
E00001582	51518	294173	2782401	3242913	3723995	4476962	4970614	6335855	7445784	2
E00001583	53502	297589	2764632	3229695	3717172	4472864	4962759	6335262	7447951	4
E00001584	51914	303324	2801503	3260429	3753109	4484320	4974583	6337769	7455434	9
E00001585	54514	304414	2778677	3246300	3722237	4473585	4965631	6338937	7449553	15
E00001586	51742	289536	2779788	3239870	3718240	4476739	4969524	6335243	7445467	3
E00001587	52062	297051	2789440	3246522	3725460	4484107	4975755	6337648	7448601	2
E00001588	52106	294430	2774810	3241657	3717304	4483649	4967772	6333916	7446078	6
E00001589	59756	317283	2779457	3256073	3747052	4472616	4970562	6340191	7456619	4
E00001590	51571	320328	2814902	3272546	3781341	4493134	4984308	6341280	7462904	307
E00001591	42610	150276	767694	2405058	3143340	3995358	4705680	5959192	7135568	3
E00001592	42696	143345	716882	2346232	3105939	3973108	4691715	5942147	7126439	12
E00001593	42344	150916	795987	2437573	3144734	4001398	4712913	5962353	7138607	0
E00001594	41738	149143	792638	2418550	3133822	3998970	4706778	5957940	7133106	3
E00001595	41534	147539	739071	2380215	3124973	3982410	4699623	5951286	7132912	5
E00001596	42663	153584	881772	2460064	3149448	4014489	4726171	5969022	7141064	424
E00001597	41534	147539	739071	2380215	3124973	3982410	4699623	5951286	7132912	6
E00001598	42655	148700	779488	2419981	3143914	3996438	4705341	5957897	7140883	1
E00001599	42825	147723	659882	2249623	3092624	3967399	4672999	5940508	7119796	0
E00001600	40611	150078	689345	2325049	3110481	3981779	4687646	5956548	7125821	79
E00001601	42574	142466	712646	2338217	3092788	3969118	4684634	5940040	7124308	5
E00001602	39847	139299	855087	2406527	3118111	3983183	4706562	5953432	7137500	5
E00001603	36359	140225	867317	2419649	3117278	3981692	4716053	5953655	7134845	21
E00001604	43598	143939	617673	2162184	3038472	3933957	4654780	5920515	7122627	23
E00001605	43386	140795	578522	1999725	2996167	3913490	4634703	5908181	7100450	16
E00001606	43178	141410	694863	2310270	3084599	3963692	4676432	5938469	7126294	90
E00001607	42546	142190	599052	2068481	3016590	3925866	4644435	5915733	7119897	4
E00001608	39878	130456	590946	2047764	3002431	3919873	4638121	5908962	7111408	4
E00001609	36766	140931	700601	2290621	3065227	3954674	4668787	5930915	7117144	6
E00001610	42574	142466	712646	2338217	3092788	3969118	4684634	5940040	7124308	2
E00001611	36857	144582	720030	2347102	3100662	3972132	4690152	5937386	7120348	59
E00001612	37202	142162	1069408	2480779	3135439	4006733	4743800	5968137	7161767	61
E00001613	45811	143910	696407	2312870	3097907	3965854	4681226	5944053	7141454	72
E00001614	37131	147505	769731	2385090	3111306	3980776	4696462	5947627	7132785	0
E00001615	42654	143224	715741	2344349	3105383	3972454	4691378	5941322	7124842	1
E00001616	36337	140191	874035	2434065	3119985	3988599	4719527	5955854	7136692	4
E00001617	42861	149861	874124	2445025	3143152	3994771	4719093	5958129	7138892	35
E00001618	42451	151698	860368	2434485	3142932	4000715	4720001	5961510	7137625	2
E00001619	42072	148083	779369	2401443	3126441	3990114	4699095	5952390	7132224	7
E00001620	36999	149151	878463	2442437	3135195	4001162	4720740	5957243	7138735	425
E00001621	43325	153802	897556	2473244	3146438	4014481	4736599	5971115	7150756	13
E00001622	37676	151636	872358	2429425	3136850	3996729	4721077	5960278	7137510	3
E00001623	38072	142722	1088734	2495680	3154597	4013160	4746995	5973619	7163054	605
E00001624	42726	151299	673445	2272572	3092779	3962487	4676152	5942533	7138102	74
E00001625	36967	117083	1145183	2465076	3091598	3947913	4716609	5949896	7181927	72
E00001626	37197	122838	1219024	2517703	3126886	3969763	4734888	5963399	7198874	1
E00001627	30246	108116	1166635	2452313	3073762	3929233	4699864	5944603	7169207	27
E00001628	35487	116327	1197117	2489577	3097084	3949163	4719501	5956714	7189761	14
E00001629	35511	121645	1212901	2509528	3119892	3962201	4736640	5962423	7197252	18
E00001630	36652	123361	1212879	2516782	3120144	3969052	4738763	5965098	7195766	1
E00001631	34012	121395	1154649	2476567	3098256	3951870	4719998	5954790	7182889	11
E00001632	18028	85637	759200	2224405	2965629	3852778	4605160	5903062	7075085	1148
E00001633	26686	101970	1044704	2392352	3051828	3909605	4682667	5932117	7150111	460
E00001634	20987	89296	956196	2330225	3013636	3884635	4646708	5913025	7109320	4
E00001635	17853	86376	777408	2268960	2971939	3862125	4611469	5902330	7083850	21
E00001636	36072	108076	1329920	2542104	3118664	3957915	4719044	5963173	7193339	4
E00001637	35137	108680	1311972	2525064	3119043	3955902	4722253	5961330	7190632	12
E00001638	33258	109183	1196232	2481316	3091270	3938637	4713833	5955955	7180040	25
E00001639	30884	108928	1180280	2463595	3079747	3938112	4705463	5947984	7174694	4
E00001640	33342	111010	1192298	2480498	3089805	3943334	4712182	5952425	7186028	16
E00001641	31225	107416	1175602	2456451	3080898	3937176	4705495	5947065	7172289	74
E00001642	30430	110308	1134504	2445520	3075192	3930734	4701571	5944185	7174356	12
E00001643	30972	110246	1056111	2421508	3068763	3926573	4702077	5939577	7169099	2
E00001644	31560	109011	1084088	2422957	3067281	3923450	4693461	5940589	7169409	123
E00001645	37719	110455	1343761	2546779	3122960	3963137	4726595	5965212	7200838	55
E00001646	30786	108437	1112952	2443401	3068432	3923705	4698284	5936309	7170002	1
E00001647	33918	111995	1172379	2466680	3085734	3941862	4712581	5946679	7179524	6
E00001648	33348	115487	1174736	2468993	3087559	3945212	4712343	5946008	7180341	2
E00001649	32192	114836	1143141	2459373	3076033	3931912	4707706	5944612	7177495	0
E00001650	33212	115487	1172466	2468241	3082153	3941093	4709163	5945756	7180030	1
E00001651	32637	114565	1097600	2441040	3073392	3931292	4702270	5942492	7172611	41
E00001652	37016	121186	1212509	2509346	3119206	3962347	4730455	5962071	7197068	50
E00001653	32116	116406	1138884	2458659	3083580	3938751	4707732	5947451	7178925	4
E00001654	36867	119680	1336712	2549224	3135120	3969855	4739416	5971179	7204966	2
E00001655	37015	123306	1059710	2439406	3081026	3949351	4710825	5944811	7171870	5
E00001656	38823	120614	1360331	2569453	3139185	3979270	4742040	5973336	7210587	13
E00001657	32859	119260	1110119	2450507	3083486	3938502	4707956	5943808	7174904	59
E00001658	34475	120121	1186982	2478851	3094087	3951702	4718073	5947523	7181975	30
E00001659	34850	120851	1179968	2476942	3096633	3952202	4724493	5951194	7184436	362
E00001660	34250	119805	1179382	2473686	3092597	3949558	4716810	5947304	7181593	1
E00001661	33279	119816	1120789	2457112	3085585	3942024	4710267	5945502	7175960	3
E00001662	41202	202917	1891134	2825026	3255697	4112611	4829628	6048229	7242990	5
E00001663	35181	197493	1987751	2858095	3275711	4131277	4835493	6048825	7246435	1
E00001664	38546	204882	2025279	2873155	3295762	4125810	4865140	6053660	7257158	73
E00001665	39665	201657	1925905	2830375	3267942	4114361	4840845	6046858	7243956	71
E00001666	41019	199877	1882393	2819281	3254284	4105474	4831118	6048073	7245259	1
E00001667	37767	205822	1971728	2854958	3272842	4131500	4843933	6050774	7247360	3
E00001668	40042	194586	1847943	2796405	3248723	4091340	4821302	6043723	7238384	2
E00001669	37911	203755	1907070	2826126	3252519	4112683	4838010	6046095	7241781	1
E00001670	37058	196009	1876364	2814695	3246098	4094304	4819900	6041619	7238967	3
E00001671	32652	204804	2152966	2907833	3324863	4141764	4854261	6046879	7254706	4
E00001672	36367	202050	1952475	2839508	3275373	4117351	4841580	6046621	7246290	2
E00001673	37485	196067	1788030	2779161	3237815	4089156	4809660	6041240	7230325	2
E00001674	41291	203604	1916277	2824927	3263043	4111996	4842307	6050056	7248983	112
E00001675	38920	204947	1910419	2831847	3260493	4120671	4840906	6050908	7243930	8
E00001676	34629	194690	1914926	2829461	3251588	4113413	4820657	6042108	7240827	1
E00001677	37170	196961	1930627	2841884	3260114	4128508	4829038	6045473	7241353	0
E00001678	42102	201194	1797545	2787861	3244306	4110721	4820801	6045228	7240005	12
E00001679	39304	202845	1895425	2829308	3254126	4136298	4838456	6050041	7241383	11
E00001680	38111	207355	2076253	2898439	3311499	4143127	4855870	6054061	7253986	173
E00001681	37150	197968	1925396	2839058	3258068	4128503	4832363	6048434	7242672	58
E00001682	35903	199376	1958486	2860165	3271221	4135168	4834818	6038690	7242712	1
E00001683	34619	201521	2049260	2894531	3295768	4139595	4841450	6044919	7247364	3
E00001684	33434	199058	2077624	2906846	3316779	4129698	4843082	6041360	7242211	1
E00001685	37995	204983	2097120	2895515	3325244	4134376	4873785	6050348	7259184	4
E00001686	30420	204829	2136980	2902910	3322681	4139753	4863734	6044855	7254106	3
E00001687	30463	202440	2096447	2889298	3318067	4135818	4863197	6045596	7251337	8
E00001688	37478	207966	2103329	2893959	3327115	4141487	4873484	6053913	7257718	28
E00001689	42691	201968	1934687	2831798	3273295	4111466	4857148	6053044	7251833	5
E00001690	36339	204305	2041551	2875173	3297135	4126917	4848361	6048079	7249402	1
E00001691	44043	203686	1903892	2828700	3266336	4101409	4856224	6053024	7248785	190
E00001692	34166	208255	2171581	2920666	3335391	4145862	4864239	6051270	7257781	15
E00001693	33679	205641	2097898	2892129	3320872	4136222	4864627	6050098	7251922	0
E00001694	41951	199969	1806740	2792663	3250486	4087987	4844057	6048979	7241635	0
E00001695	38450	150678	1268056	2617351	3191170	4049578	4805223	6013762	7198527	4
E00001696	42204	192468	1803172	2785503	3252776	4085299	4848745	6052149	7243655	1
E00001697	42177	196531	1721657	2757259	3237722	4085877	4828937	6046633	7240618	3
E00001698	39203	160405	1383978	2662832	3198411	4063229	4807382	6030133	7206933	1
E00001699	40662	187427	1574111	2721914	3222588	4070550	4816950	6040251	7226296	3
E00001700	36523	154451	1241093	2606560	3180725	4044073	4795787	6016278	7184192	3
E00001701	41951	193273	1673228	2745996	3225243	4090328	4821074	6045077	7231543	31
E00001702	37848	166920	1413740	2676174	3204291	4056467	4803501	6030721	7209081	1
E00001703	38992	165352	1284568	2631477	3187851	4070010	4802928	6024243	7202959	0
E00001704	39045	162186	1522161	2712300	3222532	4059814	4830383	6037633	7220964	0
E00001705	42548	195442	1823102	2799863	3257537	4087697	4851647	6050400	7245316	154
E00001706	42939	196251	1834482	2802713	3262108	4090265	4865796	6054944	7249238	10
E00001707	42434	187235	1770035	2771914	3248349	4084277	4851938	6049631	7243607	222
E00001708	42017	180556	1726127	2755348	3240042	4078648	4839987	6044385	7238856	38
E00001709	44234	173291	1534187	2720218	3227714	4072253	4838772	6041034	7223654	206
E00001710	37749	179868	1743314	2760658	3241296	4076303	4842457	6040403	7240758	2
E00001711	41451	188696	1751312	2763016	3241581	4078939	4843907	6047866	7241915	2
E00001712	34314	147092	825807	2461802	3147738	4013010	4744263	5979999	7136739	0
E00001713	37004	150570	1099004	2527530	3173114	4026669	4779735	5994348	7167242	4
E00001714	43475	199038	1816506	2799845	3255450	4090278	4850484	6050736	7244793	3
E00001715	40300	155267	1131841	2559633	3184166	4036833	4789890	5998565	7170937	1
E00001716	38658	152761	1318398	2650905	3196387	4055314	4812302	6023321	7205987	1
E00001717	40676	159983	1398828	2679156	3216718	4055904	4822147	6032850	7211623	118
E00001718	41538	163889	1403069	2679459	3206917	4067816	4821427	6032978	7210141	3
E00001719	38999	157389	1340203	2657065	3200498	4052467	4813460	6027674	7206347	14
E00001720	42893	174612	1532919	2715255	3224681	4066927	4834413	6040651	7223919	2
E00001721	41669	164895	1463926	2696024	3218986	4076771	4832215	6040506	7217901	2
E00001722	41654	196337	1778667	2776985	3251862	4083943	4846485	6051619	7242180	5
E00001723	41434	194589	1695295	2752759	3229712	4077541	4821525	6041689	7235111	101
E00001724	42295	186740	1661375	2742254	3231334	4074133	4835742	6044779	7234468	12
E00001725	41206	154926	1235983	2611295	3193697	4048868	4806647	6012503	7190742	3
E00001726	40121	149870	1204112	2583915	3196836	4045524	4806187	6009757	7186774	9
E00001727	39818	173789	1528184	2709669	3220186	4063250	4823765	6038085	7224959	1
E00001728	39198	127442	1240909	2544940	3137740	3987389	4744150	5975124	7200996	2
E00001729	36695	138680	1277125	2588189	3187156	4033910	4764784	5993248	7200100	12
E00001730	36345	142285	1438417	2670710	3200884	4039156	4776446	6010995	7221655	60
E00001731	37687	142464	1263264	2578552	3173120	4023988	4763501	5986745	7194885	2
E00001732	41741	134453	1374756	2590590	3169864	4014020	4772735	5989944	7216253	2
E00001733	40481	133512	1374104	2588587	3167647	4010509	4765770	5988754	7217035	1
E00001734	48711	135724	1482297	2660778	3189521	4023747	4780444	6002433	7229582	33
E00001735	42654	137538	1385118	2642099	3186478	4023798	4767864	6001917	7221855	0
E00001736	47374	136726	1407736	2628019	3185054	4020840	4774694	5994566	7225941	36
E00001737	42170	133941	1375216	2589741	3169860	4013742	4769788	5989147	7217310	1
E00001738	42405	133482	1278817	2562320	3160710	4018885	4755333	5985300	7207803	7
E00001739	38147	133565	841611	2391033	3099206	3965710	4702012	5946236	7142899	3
E00001740	40736	136752	1220536	2526868	3146679	4002165	4748902	5972217	7197003	1
E00001741	41413	140422	1211692	2520756	3152604	4005976	4750552	5973255	7193263	3
E00001742	37887	140927	1511495	2684988	3207997	4037997	4785711	6009783	7228596	5
E00001743	38830	134106	1039059	2449610	3111712	3976165	4726704	5952747	7168785	1
E00001744	40098	139513	1378925	2645998	3182638	4022525	4767044	6001781	7218939	8
E00001745	40627	134515	1305845	2597228	3174069	4012721	4768896	5988804	7212203	0
E00001746	38001	133526	995623	2411620	3099973	3971757	4717099	5948348	7148050	46
E00001747	39285	140050	1080163	2474095	3124671	3990488	4738779	5961178	7178989	7
E00001748	40496	139563	1151086	2487227	3130287	3996210	4742531	5967250	7185746	11
E00001749	35649	127384	820234	2355670	3080602	3956321	4691287	5941611	7132468	2
E00001750	40816	139822	1254711	2552322	3157854	4019751	4750980	5982496	7198811	2
E00001751	34741	136281	1000887	2425646	3110472	3973995	4719606	5949690	7148621	217
E00001752	36725	143616	1506294	2684649	3207348	4040399	4779908	6012977	7226397	1
E00001753	40180	137396	1315375	2603718	3178544	4025243	4766068	5993602	7209548	29
E00001754	39026	140822	1393050	2650977	3194896	4034499	4769827	6001667	7214499	62
E00001755	38400	136119	1018751	2432284	3112072	3974342	4721267	5950387	7159551	5
E00001756	38970	136686	1275606	2580908	3172368	4022747	4763831	5987691	7198788	6
E00001757	37503	141426	1256273	2554826	3166088	4020441	4758356	5983150	7193935	50
E00001758	40873	142226	1189496	2526417	3156224	4014466	4748535	5976545	7186252	2
E00001759	36612	139989	1088422	2482119	3137231	4000053	4743221	5965374	7162294	155
E00001760	37257	139158	1352734	2618294	3180337	4028148	4766874	5997110	7210599	216
E00001761	33815	146260	1287649	2617408	3192867	4035644	4782478	6007821	7200725	18
E00001762	37953	153778	897652	2472121	3147950	4007520	4728745	5969025	7141005	2
E00001763	33825	143988	1037812	2476264	3146725	4009157	4740970	5970505	7152040	8
E00001764	36661	140716	1365927	2637386	3191673	4042174	4772451	6002588	7215955	218
E00001765	36324	143401	1106220	2511737	3156504	4014955	4750721	5975666	7172918	85
E00001766	35321	148932	1387360	2644777	3205047	4050725	4773411	6004755	7216846	15
E00001767	34923	143387	1220145	2536416	3155730	4018812	4746141	5982200	7188067	258
E00001768	36522	148671	1279262	2594673	3197422	4043595	4778195	5998128	7199666	694
E00001769	36962	150528	1398843	2657667	3212362	4055421	4778801	6009034	7218428	4
E00001770	37849	153865	1110394	2519866	3168172	4021987	4751592	5980596	7173528	26
E00001771	36517	143945	1177942	2536836	3165365	4020400	4756873	5982026	7182802	420
E00001772	36774	154571	1439350	2674745	3221361	4063816	4788870	6015767	7224868	167
E00001773	37037	155203	1421219	2664115	3219536	4060804	4786501	6013015	7221503	1520
E00001774	38536	146746	1199303	2550767	3185012	4029427	4779102	5991513	7185447	75
E00001775	37995	153727	1422673	2670848	3220663	4060696	4804782	6014658	7223226	152
E00001776	33808	148407	1234603	2555289	3176388	4028096	4750280	5992534	7191156	1191
E00001777	35455	148783	1359296	2627908	3201118	4049662	4790807	6008387	7214732	3
E00001778	36557	151317	1283769	2610840	3201134	4048429	4772064	6005473	7208057	14
E00001779	35656	143924	1287214	2618670	3197582	4046233	4788545	6007783	7207393	4
E00001780	35797	150058	1241783	2573352	3185226	4032080	4780802	5998137	7193018	5
E00001781	36116	143265	1277232	2607857	3195105	4038285	4786109	6003035	7198876	1
E00001782	40245	155360	1115421	2524961	3183945	4029670	4752841	5986213	7179620	3
E00001783	36649	147328	1219906	2557914	3186276	4029827	4778313	5996017	7189661	13
E00001784	37365	152484	1280110	2610655	3201303	4045399	4791121	6003729	7199675	21
E00001785	39018	145897	1208190	2553464	3182300	4030267	4759556	5990072	7189168	65
E00001786	36729	145394	1066197	2485053	3152612	4015055	4743755	5977423	7153605	1
E00001787	39616	155586	1118928	2530020	3183992	4029967	4756624	5987240	7180493	2378
E00001788	34157	143195	1174342	2540619	3170460	4016481	4764640	5989270	7183398	76
E00001789	33815	146260	1287649	2617408	3192867	4035644	4782478	6007821	7200725	1
E00001790	38467	150923	1205920	2571979	3192522	4039672	4777365	6002587	7190795	203
E00001791	41834	154530	771720	2396046	3132758	3997893	4705515	5962836	7127003	5
E00001792	33846	142816	846233	2415222	3120904	3994276	4709641	5958787	7134269	0
E00001793	37513	140218	1032898	2455909	3124089	3995934	4737949	5959152	7150990	1
E00001794	34626	144411	1263497	2575641	3176275	4025488	4762511	5989201	7195080	2
E00001795	36968	143005	1148287	2522176	3155871	4013304	4748192	5975209	7180265	1
E00001796	34275	123637	670829	2156171	3008122	3922874	4640981	5922372	7105879	2
E00001797	36299	132861	611289	2069710	3002713	3918847	4632167	5919833	7107380	88
E00001798	36707	128059	679215	2227226	3045834	3939295	4653606	5926396	7116634	96
E00001799	39987	122756	573413	1917332	2955963	3892120	4610008	5896811	7087863	21
E00001800	36531	126935	691029	2214214	3032266	3928782	4645064	5923908	7110319	0
E00001801	40483	118586	561732	1866620	2935116	3879337	4607158	5889928	7073128	39
E00001802	33441	124605	577774	1959675	2969835	3899050	4614249	5902900	7084341	1
E00001803	34015	121082	611559	2067030	3000900	3916373	4624227	5919875	7098872	21
E00001804	41470	119421	567772	1890607	2942164	3890510	4615582	5894545	7084603	43
E00001805	40771	123560	577335	1927757	2959808	3896731	4614426	5901144	7088330	3
E00001806	37751	129072	697373	2244071	3045266	3942578	4656853	5927762	7113829	10
E00001807	34916	133785	644887	2149659	3016175	3927537	4644464	5925155	7109482	0
E00001808	41900	121458	568115	1933500	2957052	3898965	4623147	5899148	7089831	4
E00001809	44710	137644	663890	2236675	3061472	3945831	4662916	5930923	7123092	3
E00001810	39968	137872	666067	2238858	3059462	3944752	4660937	5931867	7125314	1
E00001811	39265	138769	690658	2293531	3073823	3957668	4668978	5933518	7122748	2
E00001812	45208	136970	658572	2220479	3054092	3943467	4661586	5926571	7127129	1
E00001813	42467	136319	572600	1958112	2973057	3905790	4627217	5902138	7092530	1
E00001814	39217	118245	558753	1847651	2927566	3874893	4606620	5888358	7068572	0
E00001815	37925	130683	729970	2298353	3071075	3955726	4667044	5931592	7121620	25
E00001816	41969	142094	608185	2107423	3019110	3929199	4647610	5919399	7118922	3
E00001817	38213	132358	721553	2311427	3068185	3955906	4675761	5932031	7118024	73
E00001818	41700	136336	575204	1974593	2979182	3907128	4630646	5905823	7093550	2
E00001819	34831	115443	608964	2038793	2977735	3903973	4616462	5913380	7090380	98
E00001820	31993	114675	614155	2053599	2971687	3897740	4616613	5913663	7089336	1
E00001821	28860	113281	535669	1733480	2879739	3846271	4576226	5859052	7040451	0
E00001822	32176	115384	544580	1767466	2899932	3855629	4582753	5868809	7059320	16
E00001823	33660	120988	611676	2065873	2991439	3913202	4623311	5917032	7097312	4
E00001824	32095	110969	575673	1940104	2945478	3886510	4602837	5898147	7077782	12
E00001825	33392	118076	599348	2017047	2976348	3903714	4615776	5907488	7090360	3
E00001826	27946	103263	526185	1697610	2856566	3839898	4545033	5855583	7022513	1
E00001827	29062	113074	530021	1708642	2871076	3843886	4571297	5856291	7024567	1
E00001828	32176	115384	544580	1767466	2899932	3855629	4582753	5868809	7059320	0
E00001829	34358	122736	572155	1940623	2961851	3895741	4613574	5901472	7087929	2
E00001830	33703	116273	597039	2021051	2977804	3905355	4613802	5908509	7091323	2
E00001831	40681	129462	548869	1861896	2933632	3888310	4610888	5889999	7068127	3
E00001832	34719	126476	529083	1594026	2880073	3864598	4576707	5857979	7057252	6
E00001833	42818	150276	593982	2033550	3025019	3937197	4643220	5914047	7118558	78
E00001834	40230	118190	551387	1851961	2949834	3898788	4614147	5894019	7063615	5
E00001835	40265	146632	593196	2061299	3020440	3936056	4641429	5914657	7115700	0
E00001836	52152	135295	555184	1727291	2930884	3889171	4601239	5879519	7084212	338
E00001837	43444	137583	570432	1874364	2965487	3913168	4628447	5898737	7088915	25
E00001838	43879	149659	589638	2000641	3015137	3939092	4641639	5912894	7111480	69
E00001839	43312	151903	600276	2086234	3035055	3937166	4649726	5921094	7122287	7
E00001840	43384	152291	594921	2039371	3020018	3938702	4645713	5917364	7114330	10
E00001841	39462	146591	580844	1980444	2996350	3928811	4637792	5908551	7104341	20
E00001842	43434	144441	573552	1963663	2997499	3928767	4630715	5909823	7091029	773
E00001843	45815	154766	657491	2246481	3081667	3957003	4672422	5935349	7133767	160
E00001844	43380	138073	563394	1834680	2961633	3907416	4622187	5893300	7085273	24
E00001845	43057	153900	637847	2253071	3097337	3968203	4670628	5939152	7133028	3
E00001846	46665	155875	636568	2250570	3092695	3962466	4668957	5937875	7135556	50
E00001847	40140	146524	592037	2059130	3019666	3935818	4641467	5917161	7115362	98
E00001848	44200	152607	608465	2109529	3052603	3952110	4657343	5927038	7129268	1272
E00001849	42600	152256	628303	2215051	3082863	3952181	4666439	5935144	7125383	1098
E00001851	43948	141804	569227	1947959	2990905	3927652	4631235	5912444	7083021	27
E00001852	43503	134050	564309	1943543	2986995	3925001	4628147	5911016	7078007	4
E00001853	42357	129637	562318	1949757	2986824	3918322	4625036	5909888	7076533	7
E00001854	43309	142008	574931	1985352	3008622	3929518	4637284	5913321	7092204	5
E00001855	41487	128623	548819	1823822	2951795	3897040	4608930	5896494	7065015	1
E00001856	43117	133106	563819	1939267	2985583	3923567	4627177	5911002	7077528	0
E00001857	41454	130650	558438	1915923	2971739	3910364	4618323	5906883	7069115	2
E00001858	42376	136647	556998	1920527	2956457	3903843	4620241	5900967	7083032	700
E00001859	43100	136828	560172	1932906	2964183	3906627	4620411	5901755	7083699	3
E00001860	40599	126220	548009	1853902	2931508	3887452	4610387	5889325	7067820	2
E00001861	38746	128053	544282	1671325	2908590	3874081	4593039	5871272	7069750	0
E00001862	38252	130617	533695	1601105	2888557	3862760	4584241	5859331	7059531	715
E00001863	42858	145442	586812	2046860	3006251	3923896	4641319	5911162	7105741	4
E00001864	44053	134967	554910	1766620	2933073	3893190	4614868	5886151	7081860	1
E00001865	45353	137758	562303	1832734	2952503	3899664	4621644	5892072	7086775	1
E00001866	45830	137938	564924	1841009	2959928	3903777	4623429	5895967	7088177	4
E00001867	31874	147417	963655	2526216	3134308	4087779	4738111	6012366	7141629	10
E00001868	29965	146142	1126020	2532954	3131621	4087507	4734323	6009399	7142405	1
E00001869	28727	139474	736829	2382293	3098326	4048138	4711447	5989874	7115203	6
E00001870	26414	127520	734954	2390302	3076924	4005322	4692795	5965616	7105740	55
E00001871	26414	128697	736983	2393336	3078006	4005442	4693207	5966099	7106971	1
E00001872	21412	115927	625596	2205198	3031619	3989857	4678733	5945792	7067018	1
E00001873	30763	149900	1145725	2544823	3146401	4093067	4748581	6016851	7146522	77
E00001874	26890	144252	758858	2404956	3109670	4044697	4734668	5983764	7115198	13
E00001875	30513	144863	921772	2483968	3119637	4077069	4735385	6004011	7129879	19
E00001876	26644	129446	736324	2397081	3082457	4004218	4699027	5969424	7108440	0
E00001877	22226	110570	558512	1894093	2947320	3953902	4649963	5914340	7029512	247
E00001878	35073	160602	909474	2476407	3122230	4046606	4751683	5992185	7132091	7
E00001879	27076	129136	739130	2394233	3079158	4005551	4693536	5966247	7107372	0
E00001880	35142	163606	913290	2480153	3122955	4047053	4752727	5993456	7133127	160
E00001881	38906	169526	1175461	2573268	3167951	4085651	4783876	6019236	7158063	35
E00001882	26258	126071	733023	2387802	3075644	4004371	4692136	5961310	7103549	1
E00001883	29201	140397	931286	2503167	3116978	4068253	4727528	5994157	7124399	1
E00001884	38373	160756	967616	2531159	3155203	4077870	4758538	6006545	7147220	5
E00001885	14889	105602	551235	1874442	2922393	3945506	4624622	5908795	7021590	26
E00001886	33823	162948	1201288	2586160	3159948	4096125	4770618	6018269	7146528	43
E00001887	32065	155835	1207616	2599219	3159647	4101497	4759632	6023747	7152174	0
E00001888	27104	140199	835063	2450674	3092879	4059009	4717808	5994830	7122580	143
E00001889	31817	155860	1296893	2648363	3168880	4108164	4774069	6025502	7174035	8
E00001890	26783	138322	786043	2427020	3095108	4053519	4714931	5989290	7119389	3
E00001891	31264	152893	1238649	2614908	3162119	4104915	4759066	6021443	7162188	5
E00001892	26062	137516	693260	2317301	3066315	4023697	4711343	5965481	7096297	62
E00001893	24977	141521	717449	2359429	3094837	4033101	4728298	5973609	7111461	1
E00001894	26636	143405	743637	2387908	3105089	4038527	4730022	5978521	7112755	1
E00001895	29818	145692	912300	2470777	3118112	4075534	4742311	6008099	7131963	2937
E00001896	28580	146348	803468	2441035	3119510	4063355	4745852	5999491	7126268	21
E00001897	32127	144420	1115762	2543045	3133166	4090554	4746282	6028218	7130606	153
E00001898	28319	134215	899823	2476035	3097528	4069119	4723619	6005890	7118162	334
E00001899	36497	144907	804769	2448957	3129514	4005976	4753663	5974102	7128016	2
E00001900	37836	169908	958866	2513850	3154060	4056369	4764879	5998903	7146881	1
E00001901	36146	163322	919483	2485153	3129272	4043949	4752375	5992685	7131613	2
E00001902	37201	169402	958553	2511993	3152005	4058341	4764710	5999498	7146004	1
E00001903	38906	169526	1175461	2573268	3167951	4085651	4783876	6019236	7158063	16
E00001904	42767	164039	1833483	2807980	3277577	4087475	4862562	6045519	7253324	55
E00001905	37057	158571	1536707	2701861	3236361	4070353	4820050	6023510	7235968	85
E00001906	36224	148302	1501425	2692462	3223814	4063508	4809013	6022828	7232643	2
E00001907	43384	166645	1928885	2837234	3300321	4107423	4872345	6046507	7259060	963
E00001908	37495	146821	1534287	2698591	3225386	4063130	4817200	6020811	7234630	67
E00001909	37319	153468	1760652	2762095	3252913	4083919	4836869	6038001	7244815	87
E00001910	42390	164379	1842423	2806265	3284401	4095898	4868954	6043927	7253577	61
E00001911	43531	168495	1922449	2828294	3289042	4104764	4862332	6046928	7256404	33
E00001912	38684	152243	1601616	2722036	3229753	4068887	4820794	6032088	7238652	127
E00001913	37165	152444	1744368	2751735	3246455	4079279	4831812	6035867	7241357	7
E00001914	45195	172158	1974066	2847197	3299804	4115058	4873502	6044933	7259518	2
E00001915	44189	169656	1930976	2838501	3303743	4112929	4875538	6048550	7260692	31
E00001916	34623	142214	1423420	2664799	3201017	4039776	4774710	6004684	7219771	2
E00001917	37015	148589	1520207	2696253	3225688	4064577	4813350	6023490	7234522	45
E00001918	43840	174318	1851499	2813488	3278631	4090595	4872722	6046001	7254745	288
E00001919	32641	153014	1551841	2724279	3211341	4050454	4781705	6022973	7219381	1
E00001920	37226	149174	1488318	2693813	3223719	4065777	4808314	6022678	7230046	10
E00001921	38414	167919	1775338	2777772	3249166	4077589	4836637	6039759	7243119	21
E00001922	36664	152315	1555994	2716836	3230470	4062169	4815787	6034571	7235624	5
E00001923	40697	182125	1800301	2786976	3262092	4080355	4841834	6042570	7247121	5
E00001924	33271	153600	1595923	2727720	3215137	4052974	4783966	6023554	7222437	2
E00001925	40450	191859	1819157	2793948	3261786	4084116	4844463	6045510	7247447	1
E00001926	36119	147892	1368445	2642811	3199037	4043365	4787643	6015884	7214322	5
E00001927	40415	154564	1409843	2673548	3212037	4061536	4820112	6028571	7222138	4
E00001928	35001	147419	1325038	2634216	3194780	4039537	4785895	6013736	7211015	6
E00001929	44064	166604	1928389	2836218	3299841	4107281	4870203	6046362	7259022	115
E00001930	36337	160328	1815830	2782467	3268842	4082029	4851636	6037388	7249623	2
E00001931	38655	157448	1768096	2762642	3252201	4082162	4836460	6037589	7244453	45
E00001932	36370	142285	1438680	2671202	3201502	4039787	4776537	6012451	7221659	0
E00001933	36857	143039	1437300	2671485	3210458	4051778	4783684	6010961	7223240	83
E00001934	38551	160670	1807954	2781846	3269881	4082638	4857203	6039083	7250852	24
E00001935	42962	164693	1871014	2814759	3283881	4090311	4859630	6043464	7253345	2
E00001936	36975	146803	1581172	2712456	3225493	4057344	4812754	6024334	7236098	174
E00001937	38211	153215	1722504	2751850	3247261	4085249	4833852	6039504	7242760	136
E00001938	54120	183514	2293636	2974675	3391788	4153297	4899683	6052720	7270982	3
E00001939	49808	181831	2306280	2971624	3393224	4146698	4891202	6046222	7271711	4
E00001940	51180	180213	2249460	2951641	3381619	4142333	4894082	6050686	7268883	1
E00001941	42843	180283	2251997	2952935	3376783	4147979	4877333	6041478	7266798	3
E00001943	43134	152088	1867780	2794581	3264479	4074201	4822389	6022474	7239100	1
E00001944	50118	162590	2142561	2890427	3334867	4109450	4846971	6029887	7252870	4
E00001945	50118	162590	2142561	2890427	3334867	4109450	4846971	6029887	7252870	0
E00001946	49074	162181	2138869	2888895	3331254	4109203	4834747	6026225	7250402	1
E00001947	45589	154028	1873997	2795726	3268251	4077036	4832907	6027222	7243963	1
E00001948	51302	152413	1821735	2793627	3262461	4069972	4835556	6027868	7243542	2
E00001949	49021	162665	2130374	2887761	3329802	4108650	4840754	6026877	7250694	3
E00001950	47561	156521	1920207	2824202	3287183	4099273	4836639	6029510	7246635	19
E00001951	43869	157412	2128370	2886393	3328547	4105424	4828019	6021610	7249360	0
E00001952	55361	179555	2289213	2966263	3392228	4143461	4882702	6053395	7270391	9
E00001953	45704	154383	1877409	2801932	3269619	4082823	4836411	6027354	7244577	4
E00001954	52665	172201	2218319	2930591	3370698	4126618	4862553	6041986	7260367	0
E00001955	52676	181143	2323265	2974027	3398579	4149970	4873794	6048722	7273829	499
E00001956	53037	169760	2201094	2913783	3363695	4121517	4852403	6037030	7256817	0
E00001957	50819	158883	1948531	2832182	3293444	4100251	4839963	6030049	7251631	83
E00001958	52402	166110	2149772	2895382	3341470	4116060	4853951	6033885	7255017	2
E00001959	44415	161892	1923546	2826955	3291394	4100854	4848460	6035063	7252153	22
E00001960	53731	168598	2105312	2882148	3337796	4112722	4852942	6037382	7256223	98
E00001961	51761	176284	2184072	2913380	3355807	4122832	4866782	6047000	7266035	1
E00001962	47380	169525	2086605	2878870	3326215	4114121	4859725	6039855	7262051	3
E00001963	43515	155679	1821650	2791187	3264375	4074334	4832954	6031456	7242485	171
E00001964	54469	172085	2140490	2896965	3343399	4115027	4856156	6040511	7259978	1
E00001965	47868	167773	2006932	2857194	3312547	4114767	4863013	6039972	7262158	10
E00001966	56589	176176	2158202	2907311	3346973	4121070	4874573	6046500	7266483	2
E00001967	54563	182390	2253736	2953369	3385170	4143338	4908142	6057483	7274110	53
E00001968	56074	183058	2255710	2955823	3385983	4144452	4901893	6055485	7276201	82
E00001969	47883	180653	2337272	2976865	3400580	4151208	4870161	6046776	7272991	55
E00001970	54834	182194	2294810	2971697	3395395	4150385	4905215	6055519	7277164	3
E00001971	52743	181349	2303262	2976047	3394319	4153151	4897910	6052443	7272297	0
E00001972	25987	102247	616665	2058553	2944227	3880531	4613096	5906121	7066952	1
E00001973	35125	114994	1068705	2436827	3073743	3936170	4705655	5941073	7171986	3
E00001974	24720	101597	679783	2145044	2957977	3885936	4622240	5909184	7076026	62
E00001975	32122	113883	1030286	2419452	3068188	3927438	4700655	5939599	7163193	1
E00001976	37415	125405	965848	2367911	3067817	3943421	4696293	5935639	7140424	10
E00001977	32816	112568	661704	2133486	2979720	3906726	4630280	5915221	7095756	27
E00001978	33288	115026	712475	2199061	2997803	3916109	4639149	5920678	7104680	139
E00001980	32512	110438	574997	1932107	2941334	3884919	4601867	5896910	7071146	29
E00001981	28394	103829	560943	1887372	2920015	3865954	4591585	5889006	7068736	459
E00001982	33427	114521	610454	2046470	2969727	3896096	4615964	5912427	7084955	63
E00001983	33420	118893	715149	2217700	3025401	3920717	4640313	5923154	7105791	101
E00001984	18611	89376	677466	2157119	2939832	3848419	4595686	5900357	7062035	1395
E00001985	26172	101318	947447	2315547	3029381	3903712	4673592	5924828	7117922	0
E00001986	25691	100442	806414	2309480	3018973	3900332	4666996	5923480	7113799	16
E00001987	27912	103193	975725	2353773	3044538	3910355	4681287	5929851	7134760	1
E00001988	23045	106821	804824	2301256	3015422	3898766	4664050	5924000	7113036	7
E00001989	28400	106667	717386	2231073	3000623	3893486	4625933	5918958	7105612	276
E00001990	31384	113322	1028995	2417638	3066313	3924664	4699537	5939061	7162225	56
E00001991	20001	101223	696586	2190316	2971589	3880848	4615126	5909826	7082672	666
E00001992	29509	113483	807294	2311225	3031688	3921974	4665838	5928113	7130585	179
E00001993	28401	107502	722011	2232599	3008088	3902234	4628237	5919782	7107687	153
E00001994	27637	105682	698187	2181680	2968499	3882469	4621433	5913716	7087965	13
E00001995	33107	119202	992352	2390941	3064678	3921556	4693473	5936086	7149237	34
E00001996	31536	114970	965156	2363823	3051688	3917460	4686453	5931016	7147284	2
E00001997	28904	100918	564646	1911179	2915417	3866583	4592956	5891249	7062379	0
E00001998	31351	117512	809954	2326895	3034144	3925237	4677793	5929243	7133409	2
E00002000	31265	108637	784746	2256732	3015307	3916582	4650246	5923309	7113440	21
E00002001	27963	105339	595577	2005953	2935343	3879518	4605773	5904362	7072793	10
E00002002	34124	117207	792488	2293959	3030905	3921146	4657103	5927760	7123207	14
E00002003	28211	101657	567979	1914178	2917080	3867449	4593044	5893298	7060235	170
E00002004	28437	107183	627175	2072874	2955016	3893418	4617662	5910240	7081112	312
E00002005	33382	113929	627823	2066092	2969204	3899060	4620814	5913915	7090642	0
E00002006	42986	175586	2062425	2889295	3313363	4120489	4857578	6042763	7256424	2
E00002007	44896	190864	1906754	2825837	3279746	4100393	4853783	6047892	7252069	1
E00002008	50492	174297	2122036	2894660	3344235	4122518	4873179	6050280	7264668	2
E00002009	51145	180907	2192935	2919069	3361161	4131315	4880546	6055315	7270486	160
E00002010	49984	174222	2125549	2895688	3346093	4119263	4873123	6050252	7265006	124
E00002011	45488	176238	2063468	2887369	3314086	4121611	4847611	6045530	7261216	0
E00002012	42953	181082	2094848	2900605	3331356	4119099	4863701	6041994	7258936	2
E00002013	45848	172311	2085701	2882167	3320357	4114871	4864204	6044729	7261464	3
E00002014	44819	170085	2007834	2859586	3309779	4114179	4875460	6049644	7264691	23
E00002015	47486	175257	2105784	2893273	3335128	4124019	4860266	6049959	7263325	3
E00002016	42191	187066	2186313	2928588	3350475	4132781	4878113	6046311	7263003	51
E00002017	41631	183073	2117783	2906054	3326962	4124762	4869113	6042526	7259621	135
E00002018	46364	175457	2074474	2885485	3315443	4124024	4880102	6049937	7263678	2
E00002019	40779	197171	2260159	2960384	3378861	4152464	4875462	6046351	7266498	45
E00002020	45884	177592	2063057	2886666	3314174	4122640	4868440	6049231	7261723	2
E00002021	43270	181258	2093990	2898860	3328036	4123073	4859698	6044003	7257233	91
E00002022	37993	195178	2246278	2956629	3375259	4145879	4870400	6043584	7264718	3
E00002023	46857	183880	1976562	2850863	3300422	4117711	4879207	6047499	7260069	0
E00002024	40869	189693	2190947	2929341	3351225	4133230	4866135	6042716	7261468	3
E00002025	44715	179756	1839158	2813937	3273047	4087697	4863598	6044547	7251324	1
E00002026	37992	166184	1755860	2766015	3240362	4075489	4827021	6037917	7240746	1
E00002027	46472	180997	1943599	2846476	3291560	4108286	4857527	6045283	7253234	0
E00002028	43236	180838	1971625	2856099	3296421	4115160	4856759	6044090	7253411	3
E00002029	41627	183428	2118227	2906736	3326955	4126230	4866167	6043537	7260949	1
E00002030	43258	177449	2063051	2890484	3310610	4122482	4860671	6045175	7257813	1
E00002031	46066	182971	1934197	2836073	3282887	4105752	4854289	6047439	7252341	0
E00002032	39400	202691	2001871	2862732	3300363	4125298	4870503	6054644	7258805	7
E00002033	38676	206359	2084217	2897188	3326729	4134219	4875631	6052547	7262929	0
E00002034	40780	200613	1915722	2833873	3278061	4105952	4857072	6050144	7252743	141
E00002035	40937	207159	2077765	2894618	3324025	4134235	4874350	6054273	7261679	2
[truncated: 63,536 more rows]
