# Supplementary material for: Great Britain transport, housing, and employment access datasets for small-area urban area analytics
Source: Data Brief. 2019 Oct 14;27:104616. doi: 10.1016/j.dib.2019.104616 (PMC6831819; doi:10.1016/j.dib.2019.104616)
Supplement: Multimedia component 1 [file mmc1.zip › DiB2/Data_reduced/GB_LSOA_PTAI_2016.csv]

LSOA11CD	PTAI
E01000001	32.77062948
E01000002	64.55520136
E01000003	7.358295809
E01000005	22.056163
E01000006	22.10542586
E01000007	54.37734826
E01000008	445.5586442
E01000009	362.571933
E01000010	86.620458
E01000011	88.91531426
E01000012	519.4628107
E01000013	148.9781394
E01000014	344.4367771
E01000015	655.4445604
E01000016	232.0294219
E01000017	5.895327484
E01000018	28.16244865
E01000019	2.37330263
E01000020	621.8856257
E01000021	29.91675375
E01000022	7.901402199
E01000023	144.9760995
E01000024	3.796655443
E01000025	117.0059308
E01000027	5.866380014
E01000028	1.777291335
E01000029	39.5283797
E01000030	4.947186901
E01000031	27.45475386
E01000032	217.2250325
E01000033	50.84703824
E01000034	56.61849836
E01000035	1837.003016
E01000036	13.02984951
E01000037	379.7347976
E01000038	24.84078543
E01000039	118.6352896
E01000040	1071.433674
E01000041	1303.82955
E01000042	129.698623
E01000043	49.88650585
E01000044	153.3815604
E01000045	314.9415972
E01000046	266.7203675
E01000048	99.74966377
E01000049	357.4439776
E01000050	60.29498444
E01000051	3.581310355
E01000052	124.5446864
E01000053	165.3856878
E01000054	106.6779955
E01000055	153.9213099
E01000056	157.4158271
E01000057	2127.894987
E01000058	470.3413995
E01000059	123.559275
E01000060	9.962292131
E01000061	40.2796081
E01000062	193.0187608
E01000063	194.8018773
E01000064	4.281326143
E01000065	234.5450171
E01000066	60.43247187
E01000067	7.284311305
E01000068	198.8472079
E01000069	24.97290861
E01000070	12.87614536
E01000071	56.22607262
E01000072	143.8674357
E01000073	132.8404173
E01000074	5.201849392
E01000075	19.68851487
E01000076	144.0008597
E01000077	243.6496035
E01000078	951.2203326
E01000079	53.67398517
E01000080	23.81553138
E01000081	246.2206631
E01000082	137.5622504
E01000083	96.59379386
E01000084	7.027932436
E01000085	13.61382435
E01000086	56.36671562
E01000087	351.8946601
E01000088	240.2220453
E01000089	11.47165054
E01000090	56.82472302
E01000091	111.247494
E01000092	86.90457115
E01000093	13.74783574
E01000094	37.93837529
E01000095	271.8669903
E01000096	67.44723811
E01000097	10.36902275
E01000098	74.33096573
E01000099	32.44894359
E01000100	24.94580177
E01000101	90.79117309
E01000102	32.4658439
E01000103	244.3428203
E01000104	0.509154485
E01000105	24.53967858
E01000106	121.0014176
E01000107	63.13842249
E01000108	93.77770339
E01000109	3.767587142
E01000110	6.244689994
E01000111	150.0667255
E01000112	97.2643239
E01000113	716.1621697
E01000114	28.55181703
E01000115	4.657298791
E01000116	78.4992866
E01000117	3.757172523
E01000118	15.08385596
E01000119	19.76530173
E01000120	3.011375569
E01000121	296.7536734
E01000122	565.0306969
E01000123	310.5985843
E01000124	417.965137
E01000125	481.9776126
E01000126	2.657769185
E01000127	118.1676212
E01000128	251.4511267
E01000129	9.368910668
E01000130	19.143807
E01000131	162.7946493
E01000132	6.956052376
E01000133	245.27104
E01000134	2.443304102
E01000135	274.2811807
E01000136	515.1797372
E01000137	501.2075854
E01000138	382.6800134
E01000139	10.16522832
E01000140	18.0895574
E01000141	374.0386886
E01000142	23.77653362
E01000143	183.9932831
E01000144	24.27956265
E01000145	19.85093517
E01000146	400.0358774
E01000147	64.98842407
E01000148	36.48306329
E01000150	97.63640794
E01000151	16.72246825
E01000152	370.1117627
E01000153	18.83877876
E01000154	164.3048884
E01000155	129.5416323
E01000156	242.7501009
E01000157	34.83780429
E01000158	14.18495625
E01000159	81.49865166
E01000160	29.67033355
E01000161	321.847945
E01000162	4.884141667
E01000163	8.371506714
E01000164	140.4004672
E01000165	43.59862705
E01000166	549.0281488
E01000167	266.3806216
E01000168	247.7943966
E01000169	101.3526384
E01000170	6.847652118
E01000171	24.42699065
E01000172	108.6233842
E01000173	2.820246739
E01000174	7.484111638
E01000175	728.4660775
E01000176	6.928192357
E01000177	0.378258819
E01000178	318.6742284
E01000179	1.660232227
E01000180	27.39682718
E01000181	285.0536306
E01000182	137.3166451
E01000183	66.18337973
E01000184	30.31472739
E01000185	268.3874351
E01000186	17.94278413
E01000187	63.44504567
E01000188	231.0878972
E01000189	11.28579177
E01000190	41.685545
E01000191	84.97953452
E01000192	19.80447522
E01000193	668.2960339
E01000194	7.582752851
E01000195	9.894412025
E01000196	447.0052571
E01000197	2.073922766
E01000198	92.21673848
E01000199	280.2877202
E01000200	228.4700588
E01000201	43.26003092
E01000202	165.9358133
E01000203	143.6690137
E01000204	54.97242858
E01000205	17.37973106
E01000206	100.1650518
E01000207	111.1136246
E01000208	221.087344
E01000209	38.57013446
E01000210	615.0499486
E01000211	168.878423
E01000212	126.7548708
E01000213	30.36013197
E01000214	383.4865793
E01000215	53.46839115
E01000216	556.21771
E01000217	68.32190655
E01000218	35.14204129
E01000219	232.3233564
E01000220	26.84777122
E01000221	161.6175214
E01000222	260.8671084
E01000223	54.7578812
E01000224	168.3000935
E01000225	95.8976297
E01000226	6.445225738
E01000227	354.0653588
E01000228	31.47564953
E01000229	250.1508742
E01000230	22.74084204
E01000231	447.2278785
E01000232	59.42094014
E01000233	180.8549174
E01000234	61.23646775
E01000235	522.2783374
E01000236	41.73310718
E01000237	128.1408657
E01000238	279.3811179
E01000239	2.41157571
E01000240	120.8258298
E01000241	398.2989727
E01000242	26.78290713
E01000243	505.3164347
E01000244	30.62475481
E01000245	188.1453417
E01000246	90.98560711
E01000247	238.7685458
E01000248	65.24476485
E01000249	80.2946904
E01000250	78.10036858
E01000251	7.246548902
E01000252	97.59291336
E01000253	20.15733283
E01000254	16.19372055
E01000255	189.4369247
E01000256	70.11073168
E01000257	102.3495682
E01000258	42.56843252
E01000259	505.3552332
E01000260	924.4969927
E01000261	243.0478581
E01000262	399.2118643
E01000263	78.91271533
E01000264	101.2968961
E01000265	1800.449739
E01000266	53.89750248
E01000267	5.722667628
E01000268	7.371130526
E01000269	1093.269372
E01000270	77.2001849
E01000271	105.6161557
E01000272	32.62066505
E01000273	1708.812947
E01000274	161.8908998
E01000275	11.5754896
E01000276	133.245883
E01000277	1048.87448
E01000278	86.36650228
E01000279	374.034178
E01000280	190.0907877
E01000281	6.135942027
E01000282	142.8524465
E01000283	157.4075372
E01000284	10.40278547
E01000285	61.47542581
E01000286	1040.541267
E01000287	80.73002867
E01000288	47.76813376
E01000289	63.18461047
E01000290	60.59985761
E01000291	144.5166501
E01000292	37.72411885
E01000293	222.6069445
E01000294	191.3837475
E01000295	124.3688717
E01000296	328.4508472
E01000297	237.9807996
E01000298	2.486793784
E01000299	252.1894087
E01000300	27.32839095
E01000301	289.5551896
E01000302	574.3275652
E01000303	21.24505475
E01000304	28.86720934
E01000305	48.9809255
E01000306	5.853864121
E01000307	172.7878284
E01000308	15.06186241
E01000309	125.1073418
E01000310	424.3725127
E01000311	521.1162849
E01000312	130.8660994
E01000313	2.649609534
E01000314	371.7562908
E01000315	324.5097972
E01000316	554.5874669
E01000317	19.17873569
E01000318	14.88869874
E01000319	129.3597866
E01000320	5.020958366
E01000321	58.82899787
E01000322	628.9109824
E01000323	716.5545502
E01000324	730.1817012
E01000325	20.68984678
E01000326	6.887474655
E01000327	13.03452134
E01000328	6.360891285
E01000329	25.18108281
E01000330	227.6945097
E01000331	546.4831709
E01000332	548.8023273
E01000333	307.4952736
E01000334	20.40364737
E01000335	38.0809685
E01000336	586.3316557
E01000337	1.805310194
E01000338	66.03616846
E01000339	155.3096024
E01000340	34.64568015
E01000341	14.33215756
E01000342	427.7552084
E01000343	182.1116847
E01000344	16.60406375
E01000345	68.56899989
E01000346	730.9357413
E01000347	104.5983868
E01000348	197.37411
E01000349	1.628287129
E01000350	57.6256443
E01000351	543.3808936
E01000352	118.0828564
E01000353	49.83774653
E01000354	0.227450936
E01000355	10.65235692
E01000356	294.0186975
E01000357	24.4087591
E01000358	139.4669922
E01000359	106.373629
E01000360	17.8494285
E01000361	36.44349517
E01000362	260.2162959
E01000363	3.531836639
E01000364	76.8890006
E01000365	26.84072126
E01000366	39.4318862
E01000367	843.8677794
E01000368	1.943259411
E01000369	0.624575346
E01000370	68.33894749
E01000371	5.049362619
E01000372	4.296654057
E01000373	7.044653915
E01000374	107.7830904
E01000375	356.2973941
E01000376	61.68846046
E01000377	107.4888903
E01000378	170.806484
E01000379	212.1706445
E01000380	854.3347275
E01000381	13.93721669
E01000382	139.2786346
E01000383	10.40409147
E01000384	308.1008064
E01000385	3.290745435
E01000386	178.8378631
E01000387	2.115226931
E01000388	138.8218173
E01000389	0.57819918
E01000390	180.9083256
E01000391	197.510248
E01000392	323.0732605
E01000393	7.785622095
E01000394	152.6467318
E01000395	103.0222452
E01000396	47.07369447
E01000398	52.34099701
E01000399	153.7002644
E01000400	57.28651591
E01000401	9.438509909
E01000402	132.5564465
E01000403	217.6004995
E01000404	65.14372255
E01000405	157.9961456
E01000406	107.4691179
E01000407	120.5561678
E01000408	43.28893158
E01000409	37.94290684
E01000410	57.22443522
E01000411	129.2509004
E01000412	144.2937339
E01000413	62.67021646
E01000414	114.2155961
E01000415	128.3881243
E01000416	45.74706927
E01000417	251.3139631
E01000418	62.04636189
E01000419	190.3576441
E01000420	207.0236641
E01000421	7.159385886
E01000422	202.7845217
E01000423	132.1387463
E01000424	496.0599647
E01000425	392.5583372
E01000426	203.7070347
E01000427	114.3753327
E01000428	57.53970208
E01000429	168.2623975
E01000430	160.3640542
E01000431	60.75697883
E01000432	17.71783072
E01000433	136.469355
E01000434	71.20708849
E01000435	87.68793934
E01000436	68.99506793
E01000437	788.6478393
E01000438	81.90949954
E01000439	138.5740168
E01000440	1068.391912
E01000441	140.1666877
E01000442	746.0016326
E01000443	856.4899486
E01000444	445.8283157
E01000445	1417.388623
E01000446	705.3996958
E01000447	52.6979459
E01000448	542.1553937
E01000449	46.18466058
E01000450	1028.34605
E01000451	55.42703051
E01000452	454.5842354
E01000453	81.10501586
E01000454	105.9680177
E01000455	78.09595341
E01000456	239.0353149
E01000457	834.895658
E01000458	867.2124373
E01000459	116.2356729
E01000460	35.98195874
E01000461	82.90723539
E01000462	87.5601101
E01000463	6.672251225
E01000464	68.26295078
E01000465	30.80829199
E01000466	81.33890932
E01000467	177.4943775
E01000468	243.7255741
E01000469	13.24957236
E01000470	307.4082923
E01000471	1.57463181
E01000472	9.761372132
E01000473	160.2020941
E01000474	8.02780197
E01000475	109.2222115
E01000476	87.34968728
E01000477	5.411279738
E01000478	119.3279973
E01000479	201.3265103
E01000480	22.34863754
E01000481	657.3076653
E01000482	293.6026721
E01000483	66.52715777
E01000484	199.489832
E01000485	1824.52394
E01000486	1604.442441
E01000487	21.21287833
E01000488	1104.850323
E01000489	540.9202465
E01000490	254.0910818
E01000491	851.1012906
E01000492	245.1199973
E01000493	356.5684136
E01000494	361.9221225
E01000495	269.0985223
E01000497	111.2853936
E01000498	363.9882208
E01000499	344.866356
E01000501	138.9986017
E01000502	793.7376186
E01000503	245.1143952
E01000504	270.9727349
E01000505	170.8721268
E01000506	57.20643314
E01000507	18.79113061
E01000508	72.68980085
E01000509	291.9708613
E01000510	757.9477801
E01000511	459.3487048
E01000512	95.32367315
E01000513	74.74847608
E01000514	73.77625148
E01000515	120.611354
E01000516	7.646273587
E01000517	2.44455248
E01000518	5.148013722
E01000519	14.81706932
E01000520	21.74135499
E01000521	20.21793649
E01000522	74.83273728
E01000523	716.2053871
E01000524	246.4033937
E01000525	54.96475944
E01000526	100.9527828
E01000527	214.037349
E01000528	162.0411592
E01000530	38.51904019
E01000531	333.0114203
E01000532	801.5252773
E01000533	69.93863488
E01000534	264.0737127
E01000535	22.64615406
E01000536	208.6228858
E01000538	145.6310221
E01000539	521.9302002
E01000540	310.7839281
E01000541	236.1522351
E01000543	54.5294997
E01000544	57.63319131
E01000545	161.0882549
E01000546	201.5564602
E01000547	289.3504927
E01000548	146.101957
E01000549	330.1752508
E01000550	53.79760633
E01000551	200.8610822
E01000552	291.9992961
E01000553	6.939535682
E01000554	3.532748562
E01000555	411.9703867
E01000556	6.494542595
E01000557	835.7981589
E01000558	219.2214272
E01000559	14.83544298
E01000560	40.42318416
E01000561	124.9318729
E01000562	9.209733166
E01000563	45.54915853
E01000564	9.324161502
E01000565	183.469205
E01000566	674.8495635
E01000567	514.0517996
E01000568	6.958068606
E01000569	8.278354277
E01000570	11.1471504
E01000571	324.4616306
E01000572	19.357743
E01000573	8.741807346
E01000574	548.7586189
E01000575	106.2284566
E01000576	67.69942953
E01000577	2131.733815
E01000578	408.1688111
E01000579	300.259713
E01000580	472.462351
E01000581	182.7159525
E01000582	168.5978649
E01000583	124.604917
E01000584	280.0300633
E01000585	538.158195
E01000586	33.62185095
E01000587	67.15366136
E01000588	46.69566534
E01000589	58.53410036
E01000590	339.8804761
E01000591	330.9358894
E01000592	3.656951959
E01000593	37.76817142
E01000594	43.8695978
E01000595	46.39916103
E01000596	546.8478371
E01000599	525.5000897
E01000600	148.1513709
E01000601	199.1826569
E01000602	51.71603356
E01000603	893.3917752
E01000604	82.26574192
E01000605	1032.849847
E01000606	77.6464395
E01000607	21.82916402
E01000608	121.8133014
E01000609	1387.643187
E01000610	93.27250371
E01000611	130.4364988
E01000612	74.7162013
E01000613	111.9460919
E01000615	104.4866905
E01000616	970.5494407
E01000617	117.2906376
E01000618	143.9874941
E01000619	412.6946019
E01000620	29.41013564
E01000621	106.3200443
E01000622	178.2874978
E01000623	21.87549292
E01000624	3.523761332
E01000625	59.88453097
E01000626	5.387819037
E01000627	0.32758288
E01000628	96.97288043
E01000629	132.755022
E01000630	0.498404011
E01000631	69.55251048
E01000632	131.5237129
E01000633	19.22988145
E01000634	153.161459
E01000635	45.88813115
E01000636	3.148072298
E01000637	111.5034039
E01000638	5.346628261
E01000639	108.6301598
E01000640	7.78346994
E01000641	10.12142943
E01000642	25.77345904
E01000643	101.0381919
E01000644	20.97315364
E01000645	17.74546993
E01000646	38.54899684
E01000647	19.97616864
E01000648	2.078592933
E01000649	7.432326077
E01000650	117.8153552
E01000651	2.459166755
E01000652	7.091933184
E01000653	33.01508766
E01000654	33.65160424
E01000655	623.5386588
E01000656	25.59365062
E01000657	10.35752816
E01000658	173.1944027
E01000659	18.37129829
E01000661	19.87483292
E01000662	204.9572776
E01000663	196.9503629
E01000664	107.5498604
E01000665	23.86509649
E01000666	19.32653546
E01000667	5.566858553
E01000668	47.12482918
E01000669	7.988010972
E01000670	0.187044535
E01000671	103.9156971
E01000672	159.8543613
E01000673	27.82200158
E01000674	235.0555136
E01000675	30.97673611
E01000676	251.3249937
E01000677	17.31060059
E01000678	60.50594418
E01000679	481.3344441
E01000680	68.79090357
E01000681	20.092329
E01000682	396.9739995
E01000683	252.1983422
E01000684	136.0253967
E01000685	168.1116512
E01000686	96.15530868
E01000687	12.03480382
E01000688	113.8132374
E01000689	631.4856139
E01000690	205.2584819
E01000691	289.4663702
E01000692	242.0532401
E01000693	130.9644794
E01000694	245.1342359
E01000695	414.9591915
E01000696	130.8058256
E01000697	256.1491454
E01000698	41.2051713
E01000699	275.9018904
E01000700	123.8973147
E01000701	59.12101144
E01000702	256.0500375
E01000703	60.0492049
E01000704	125.5341666
E01000705	29.5743219
E01000706	117.9986452
E01000707	220.4533036
E01000708	155.0744995
E01000709	460.0724304
E01000710	210.7137814
E01000711	146.5695269
E01000712	214.9846453
E01000713	57.41336026
E01000714	40.40433143
E01000715	207.5130628
E01000716	276.0192027
E01000717	138.5366402
E01000718	21.58769416
E01000719	269.8414221
E01000720	363.9403808
E01000721	132.0362867
E01000722	627.5762579
E01000723	105.1282834
E01000724	49.57782206
E01000725	70.61983582
E01000726	261.0589502
E01000727	958.2459316
E01000728	212.9734787
E01000729	719.9257685
E01000730	18.58201425
E01000731	24.58174785
E01000732	5.730585923
E01000733	18.04027748
E01000734	75.82783195
E01000735	28.37786744
E01000736	74.31420581
E01000737	23.79310088
E01000738	0.771467618
E01000739	8.892009184
E01000740	276.5061892
E01000741	448.4836725
E01000742	185.4144109
E01000743	93.74415304
E01000744	2.634153369
E01000745	21.24573311
E01000746	58.6566098
E01000747	23.56313296
E01000748	1159.03809
E01000749	129.0105962
E01000750	8.386069047
E01000751	441.8763475
E01000752	1919.242287
E01000753	17.63518246
E01000754	2351.082061
E01000755	95.70193451
E01000756	33.60046974
E01000757	79.5824432
E01000758	1261.251294
E01000759	14.28053682
E01000760	178.2778087
E01000761	1029.686105
E01000762	26.7489827
E01000763	79.71839711
E01000764	11.55930425
E01000765	212.975894
E01000766	87.88356032
E01000767	77.87644261
E01000768	38.06265388
E01000769	199.1897439
E01000770	971.3787328
E01000771	344.7284557
E01000772	168.3470004
E01000773	128.4857105
E01000774	7.004691601
E01000775	28.20987454
E01000777	132.0079131
E01000778	18.80978886
E01000779	447.6064222
E01000780	77.6473377
E01000781	205.4737699
E01000782	30.48431797
E01000783	111.6148155
E01000784	50.23560823
E01000785	6.204789909
E01000786	57.83450777
E01000787	128.4384568
E01000788	59.37520803
E01000789	65.08062329
E01000790	79.770427
E01000791	581.1168854
E01000792	131.8341773
E01000793	17.74651106
E01000794	175.6183318
E01000795	5.987696806
E01000796	22.98472625
E01000797	44.03150765
E01000798	315.1594575
E01000799	4.918326834
E01000800	22.07385846
E01000801	83.84211115
E01000802	198.8792479
E01000803	209.2324897
E01000804	173.88929
E01000805	50.77530097
E01000806	13.59135904
E01000807	23.03029517
E01000808	150.8447541
E01000809	65.8415214
E01000810	9.789971338
E01000811	2.290861064
E01000812	126.2625745
E01000813	63.48173143
E01000814	25.8186432
E01000815	7.805547484
E01000816	9.881242409
E01000818	150.8990855
E01000819	25.17956023
E01000820	43.51384133
E01000822	434.2301392
E01000823	87.97273532
E01000824	68.28103638
E01000825	95.32737996
E01000826	214.2982156
E01000827	307.8529584
E01000828	116.9643451
E01000829	135.8396322
E01000830	118.6872937
E01000831	19.23047441
E01000832	120.4965737
E01000833	87.46260597
E01000834	393.6335945
E01000835	92.01657349
E01000836	111.9722739
E01000837	35.31108157
E01000838	116.2687707
E01000839	0.165947711
E01000840	45.56879008
E01000841	345.3393607
E01000842	96.14514551
E01000843	3.802913476
E01000844	26.00919654
E01000845	3.018509237
E01000846	9.40693132
E01000847	3.589981945
E01000848	19.25618475
E01000849	37.49569162
E01000850	46.40208439
E01000851	11.53443709
E01000852	67.56597182
E01000853	181.4377251
E01000854	179.1546697
E01000855	345.7387896
E01000856	180.0742114
E01000857	224.8148515
E01000858	44.2781606
E01000859	159.9029483
E01000860	23.9603792
E01000861	103.6485142
E01000862	63.40546272
E01000863	51.35429328
E01000864	46.61256671
E01000865	236.854919
E01000866	167.6836483
E01000867	131.8226218
E01000868	200.6481513
E01000869	6.442254721
E01000870	266.1333468
E01000871	93.29562396
E01000872	377.0626295
E01000873	144.9949736
E01000874	16.52057864
E01000875	472.9815035
E01000876	77.25305417
E01000877	83.10747653
E01000878	95.67719581
E01000879	71.55529503
E01000880	23.51892776
E01000881	357.7144957
E01000882	48.8989345
E01000883	20.91702517
E01000884	206.7471978
E01000885	124.9373971
E01000886	122.3885079
E01000887	11.30311776
E01000888	289.0531258
E01000889	200.1827235
E01000890	49.08773451
E01000891	106.1777243
E01000892	249.4401258
E01000893	41.61108804
E01000894	375.5468585
E01000895	288.8070135
E01000896	232.9851931
E01000897	53.1929665
E01000898	265.7918891
E01000899	178.1479383
E01000900	61.19695751
E01000901	635.6012994
E01000902	427.3592691
E01000903	18.93858265
E01000904	310.0054093
E01000905	424.5975223
E01000906	424.3156313
E01000907	280.5362767
E01000908	263.9988231
E01000909	166.9129618
E01000910	30.18647284
E01000911	730.9123817
E01000912	647.3741392
E01000913	106.0392743
E01000914	46.15513124
E01000915	311.8348303
E01000916	69.89707695
E01000917	77.9053719
E01000918	317.7743482
E01000919	635.2622149
E01000920	385.9806535
E01000921	43.26526715
E01000922	115.4962328
E01000923	121.2301942
E01000924	298.5517193
E01000925	173.1483453
E01000926	310.9272777
E01000927	78.1618034
E01000928	158.2672046
E01000929	110.454415
E01000930	257.8485888
E01000931	367.9644609
E01000932	170.2552007
E01000933	73.83509533
E01000934	150.8266768
E01000935	49.60164273
E01000936	114.1542887
E01000937	19.90519386
E01000938	4.983010762
E01000939	61.72069367
E01000940	157.3216402
E01000941	59.44338262
E01000942	95.34527422
E01000943	65.43928918
E01000944	82.19401526
E01000945	0.101778215
E01000946	114.6022625
E01000947	86.56919084
E01000948	303.3986655
E01000949	173.1624092
E01000950	299.7470956
E01000951	246.1823392
E01000952	317.3025539
E01000953	86.42027103
E01000954	17.82984921
E01000955	322.0836628
E01000956	130.7305628
E01000957	35.72429708
E01000958	203.0148944
E01000959	147.5832737
E01000960	61.98375677
E01000961	89.50552136
E01000962	131.4317459
E01000963	62.28238486
E01000964	66.9446219
E01000965	47.00024691
E01000966	110.0803568
E01000967	268.9317223
E01000968	39.01467576
E01000969	21.40226064
E01000970	191.2714528
E01000971	632.6963263
E01000972	1457.017924
E01000973	767.4016269
E01000974	168.4447963
E01000975	43.52948425
E01000976	79.58942772
E01000977	106.7292748
E01000978	2.410023626
E01000979	30.46674767
E01000980	3.011526844
E01000981	5.933450434
E01000982	360.5788018
E01000983	16.14278268
E01000984	293.1866395
E01000985	140.6615229
E01000986	8.651535219
E01000987	63.99894561
E01000989	275.2747115
E01000990	5.592422247
E01000991	148.4873246
E01000992	10.66728806
E01000993	45.60988378
E01000994	218.5528294
E01000995	202.2216521
E01000996	6.218772966
E01000997	43.25722892
E01000998	52.23304223
E01000999	187.0261447
E01001000	47.79117097
E01001001	15.05025288
E01001002	17.29302538
E01001003	108.5991346
E01001004	69.7177548
E01001005	103.0025586
E01001006	17.64747791
E01001007	43.85235658
E01001008	110.6621042
E01001009	545.6487081
E01001010	289.7978044
E01001011	2.71511671
E01001012	189.6118618
E01001013	15.60904607
E01001014	694.1673124
E01001015	2.559706185
E01001016	26.73816604
E01001017	26.56645285
E01001018	332.154396
E01001019	35.23019186
E01001020	46.48625737
E01001021	95.12915431
E01001022	577.7815812
E01001023	525.1855495
E01001024	25.77526022
E01001025	19.67846453
E01001026	222.6925774
E01001027	141.7300386
E01001028	142.9660154
E01001029	39.43758113
E01001030	5.372322017
E01001031	121.7291541
E01001032	23.76197156
E01001033	6.980122185
E01001034	234.5072935
E01001035	545.5877025
E01001036	195.3672439
E01001037	33.29028318
E01001038	623.7707871
E01001039	82.81163031
E01001040	37.07538847
E01001041	35.06826895
E01001042	482.5693824
E01001043	76.68358893
E01001044	57.41117092
E01001045	3110.245697
E01001046	17.05629568
E01001047	11.56891785
E01001048	120.0614511
E01001049	502.4267592
E01001050	2221.422995
E01001051	33.47828449
E01001052	2173.038902
E01001053	10.50933155
E01001054	193.6165531
E01001055	35.05163302
E01001056	238.0981753
E01001057	204.4230266
E01001058	1282.770616
E01001059	75.2452224
E01001060	340.0969053
E01001061	59.08059097
E01001062	183.9484035
E01001063	86.48611721
E01001064	183.3294909
E01001065	1905.662253
E01001066	807.9442893
E01001067	39.03484913
E01001068	86.19770863
E01001069	37.28461947
E01001070	24.5843433
E01001071	803.1450817
E01001072	2083.356361
E01001073	99.95811305
E01001074	41.63242691
E01001075	145.7781021
E01001076	1301.79982
E01001077	97.1319501
E01001078	155.3881919
E01001079	29.97760164
E01001080	2383.478898
E01001081	819.0436073
E01001082	81.04421043
E01001083	77.5316012
E01001084	20.63184673
E01001085	1351.999224
E01001086	1585.937656
E01001087	824.0991182
E01001088	50.80980418
E01001089	525.0518814
E01001090	762.9991462
E01001091	2860.633441
E01001092	102.2353272
E01001093	386.7887678
E01001094	432.8639133
E01001095	189.4087226
E01001096	12.84565681
E01001097	64.44473351
E01001098	36.6707116
E01001099	25.30158104
E01001100	38.67634714
E01001101	432.2398577
E01001102	208.3184312
E01001103	226.3203233
E01001104	55.90371842
E01001105	974.9333622
E01001106	153.3140913
E01001107	67.85952358
E01001108	510.0020429
E01001109	2844.635218
E01001110	37.75993459
E01001111	5870.134135
E01001112	346.5694446
E01001113	6.876288718
E01001114	404.5984598
E01001115	111.1731228
E01001116	2156.140753
E01001117	35.53264293
E01001118	200.8792737
E01001119	0.829488376
E01001120	340.70974
E01001121	25.80462558
E01001122	59.03850931
E01001123	5.948165498
E01001124	591.2211839
E01001125	0.993205269
E01001126	122.4310784
E01001127	10.70608549
E01001128	5.514898901
E01001129	111.1174612
E01001130	181.5852697
E01001131	10.875856
E01001132	112.5102657
E01001133	125.0345499
E01001134	1.156534007
E01001135	267.3134709
E01001136	163.121896
E01001137	225.0522804
E01001138	449.8415499
E01001139	213.4792585
E01001140	64.12880941
E01001141	112.5682479
E01001142	94.71569129
E01001143	2.434002578
E01001144	616.4745647
E01001145	30.45951576
E01001146	80.96727325
E01001147	165.2560583
E01001148	81.52528896
E01001149	5.452033861
E01001150	332.2672565
E01001151	74.29959528
E01001152	185.9966658
E01001153	52.38183573
E01001154	10.04598878
E01001155	377.8654864
E01001156	173.2882183
E01001157	100.7978033
E01001158	1.089151976
E01001159	906.4418345
E01001160	14.58541304
E01001161	108.7935266
E01001162	20.49871505
E01001163	75.69085779
E01001164	1038.78617
E01001165	41.92135773
E01001166	209.7795498
E01001167	24.02268966
E01001168	59.22831715
E01001169	58.88386012
E01001170	52.46158225
E01001171	933.3857845
E01001172	2028.923835
E01001173	240.2896959
E01001174	31.52799435
E01001175	5.585033568
E01001176	27.43731469
E01001177	144.1373061
E01001178	32.75515304
E01001179	811.1035757
E01001180	490.9161564
E01001181	93.16091238
E01001182	12.17446552
E01001183	175.868122
E01001184	189.0761703
E01001185	123.2526367
E01001186	80.3918156
E01001187	129.5509643
E01001188	2733.142271
E01001189	44.96280609
E01001190	7.992798435
E01001191	15.82824751
E01001192	2.886886537
E01001193	131.6974838
E01001194	692.1691024
E01001195	335.933652
E01001196	202.8037788
E01001197	21.22531779
E01001198	42.31625507
E01001199	222.8698482
E01001200	31.27653262
E01001201	226.8830807
E01001202	109.7090022
E01001203	141.120744
E01001204	36.10163378
E01001205	81.11622517
E01001206	306.739734
E01001207	105.3110637
E01001208	68.69737877
E01001209	37.18585076
E01001210	92.23548961
E01001211	725.7259712
E01001212	173.111055
E01001213	567.5777879
E01001214	84.52799329
E01001215	57.86103318
E01001216	9.949501072
E01001217	164.8775674
E01001218	110.6841108
E01001219	280.8343371
E01001220	216.0903607
E01001221	201.5121644
E01001222	989.1800674
E01001223	4.334688533
E01001224	941.8321902
E01001225	137.0046548
E01001226	44.34038346
E01001227	261.0999856
E01001228	214.9637186
E01001229	22.56139219
E01001230	95.60885804
E01001231	532.9859622
E01001232	194.6700464
E01001233	9.144171548
E01001234	4.896155226
E01001235	49.55690749
E01001236	125.6766127
E01001237	56.06359184
E01001238	723.6776903
E01001239	104.5119277
E01001240	35.14725103
E01001241	24.1421918
E01001242	467.374618
E01001243	134.1010029
E01001244	153.7051507
E01001245	456.5420756
E01001246	109.6905049
E01001247	93.04437124
E01001248	76.95458752
E01001249	567.4972046
E01001250	14.44664363
E01001251	43.29203201
E01001252	9.867244893
E01001253	23.88071181
E01001254	92.0886832
E01001255	123.8816185
E01001257	108.5112836
E01001258	138.9250361
E01001259	133.4157935
E01001260	75.52919265
E01001261	130.4279114
E01001262	200.3149317
E01001263	1364.020765
E01001264	80.50019887
E01001265	76.79150065
E01001266	61.93721263
E01001267	42.46988866
E01001268	15.22097413
E01001269	118.4913248
E01001270	116.7694501
E01001271	6.277522273
E01001272	1.449043228
E01001273	13.63699385
E01001274	84.05983233
E01001275	117.9210781
E01001276	308.7089011
E01001277	22.71031768
E01001278	646.3005239
E01001279	424.5057841
E01001280	30.61680407
E01001281	27.8006382
E01001282	133.4526042
E01001283	79.45770717
E01001284	21.92291966
E01001285	66.38859429
E01001286	219.3349177
E01001287	177.5511889
E01001288	116.2425787
E01001289	562.7167653
E01001290	26.9679069
E01001291	382.6927491
E01001292	363.4187145
E01001293	343.1814989
E01001294	234.4858702
E01001295	265.8027191
E01001296	214.296807
E01001297	56.01602591
E01001298	56.18523771
E01001299	121.4300082
E01001300	226.8020124
E01001301	443.1758523
E01001302	183.5951144
E01001303	705.0495016
E01001304	32.09757666
E01001305	303.0686541
E01001306	272.5993642
E01001307	82.02622031
E01001308	207.9351778
E01001309	228.3129572
E01001310	87.38555168
E01001311	325.928416
E01001312	243.5037194
E01001313	6.785124073
E01001314	228.0440671
E01001315	297.4659505
E01001316	96.36642946
E01001317	17.71985869
E01001318	523.2790102
E01001319	160.1734825
E01001320	156.2416658
E01001321	156.4720849
E01001322	139.713884
E01001323	103.0457872
E01001324	235.06833
E01001325	447.3299751
E01001326	114.3745799
E01001327	150.4946786
E01001328	56.49615521
E01001329	276.5499882
E01001330	308.3144559
E01001331	18.16665284
E01001332	264.6555649
E01001333	523.340383
E01001334	166.5823315
E01001335	130.5543816
E01001336	138.6027801
E01001337	75.6700028
E01001338	333.2031044
E01001339	58.58762155
E01001340	55.11910081
E01001341	63.07403711
E01001342	444.2885805
E01001343	107.3581534
E01001344	19.09725801
E01001345	290.9789865
E01001346	28.81507742
E01001347	348.903702
E01001348	75.18198614
E01001349	317.1654449
E01001350	172.5321416
E01001351	89.56932532
E01001352	264.8137279
E01001353	140.8698305
E01001354	90.89731829
E01001355	668.8955101
E01001356	316.9223055
E01001357	533.9361777
E01001358	1057.876675
E01001359	110.7655422
E01001360	230.1878116
E01001361	150.9965196
E01001362	480.7170527
E01001363	163.6401629
E01001364	280.0227277
E01001365	116.3855397
E01001366	87.09997698
E01001367	351.6331236
E01001368	336.5142613
E01001369	283.9036125
E01001370	765.798466
E01001371	383.0972841
E01001372	58.98919549
E01001373	118.8754089
E01001374	188.6976699
E01001375	14.87978622
E01001376	137.5236596
E01001377	115.4889902
E01001379	31.72561574
E01001380	105.7360472
E01001381	44.81927621
E01001382	63.94783822
E01001383	14.53833366
E01001384	49.61425284
E01001385	305.7250945
E01001386	172.6243302
E01001387	211.1930233
E01001388	35.13138491
E01001389	115.1098927
E01001390	69.47963427
E01001391	49.48458852
E01001392	132.2091111
E01001393	120.1908416
E01001394	142.7584294
E01001395	47.2773483
E01001396	70.2126994
E01001397	101.2593021
E01001398	69.31919568
E01001399	68.89233113
E01001400	5.3775634
E01001401	7.820787305
E01001402	79.62315188
E01001403	12.32372163
E01001404	87.73551608
E01001405	27.79032354
E01001406	8.592385606
E01001407	111.5587788
E01001408	2.753883207
E01001409	687.5971893
E01001410	89.57059978
E01001411	248.6377145
E01001412	23.33649519
E01001413	30.28614684
E01001414	33.26627753
E01001415	395.3273535
E01001416	84.52029636
E01001417	24.95976695
E01001418	160.3499976
E01001419	147.5444522
E01001420	27.4383272
E01001421	23.13475232
E01001422	0.800300699
E01001423	334.3461382
E01001424	58.97127468
E01001425	151.0579071
E01001426	148.8688096
E01001427	745.3733979
E01001428	93.69411047
E01001429	45.99309231
E01001430	53.58511448
E01001431	19.34469451
E01001432	174.9160517
E01001433	3.497829138
E01001434	116.6914977
E01001435	689.2125622
E01001436	159.3935234
E01001437	185.9652112
E01001438	107.0135771
E01001439	329.7321087
E01001440	649.2104885
E01001441	168.5341888
E01001442	276.5133187
E01001444	495.1356032
E01001445	37.74029159
E01001446	269.3614402
E01001447	81.70220717
E01001448	544.2328156
E01001449	23.69870852
E01001450	82.56960626
E01001451	73.32972828
E01001452	441.7893934
E01001453	238.7446686
E01001454	622.6799445
E01001455	40.90201697
E01001456	889.2223828
E01001457	16.30245801
E01001458	130.855759
E01001459	182.6238324
E01001460	2.105675984
E01001461	10.74180755
E01001462	73.70631003
E01001463	390.237696
E01001464	1.940490582
E01001465	32.19573562
E01001466	24.40327627
E01001467	181.4737234
E01001468	950.3143241
E01001469	41.39777166
E01001470	2.520843227
E01001471	49.04813242
E01001472	5.070510567
E01001473	167.3872834
E01001474	14.43861641
E01001475	142.3853492
E01001476	21.05162857
E01001477	45.34450441
E01001478	33.58124703
E01001479	165.0531978
E01001480	721.5956228
E01001481	55.72115193
E01001482	30.63909299
E01001483	996.9600077
E01001484	69.83771411
E01001485	3981.631574
E01001486	4.646382355
E01001487	23.33612604
E01001488	1426.123152
E01001489	11.85825312
E01001491	82.42364693
E01001492	19.87444082
E01001493	46.10032341
E01001494	500.1514893
E01001495	35.45217454
E01001496	10.23592114
E01001497	51.02925617
E01001498	377.4311015
E01001499	5.058361844
E01001500	9.006577584
E01001501	1.185287192
E01001502	186.4748536
E01001503	15.49285797
E01001504	10.54906021
E01001505	25.54363049
E01001506	43.99447003
E01001507	47.00301206
E01001508	40.78423309
E01001509	231.2910739
E01001510	6.558866856
E01001511	513.6521302
E01001512	772.3623587
E01001513	2.242076618
E01001514	145.9447054
E01001515	139.4695012
E01001516	145.2549851
E01001517	2.144591332
E01001518	3718.797772
E01001519	47.50794458
E01001520	10.64766939
E01001521	11.35133637
E01001522	112.864102
E01001523	1094.235566
E01001524	47.51143299
E01001525	1.679020924
E01001526	353.1873009
E01001527	72.43430323
E01001528	8.56089238
E01001529	484.4385906
E01001530	256.6861772
E01001531	127.0121879
E01001532	875.4520532
E01001533	13.50814694
E01001534	29.70747227
E01001535	107.1578149
E01001536	71.72452152
E01001537	145.1113459
E01001538	113.303192
E01001539	27.08272939
E01001540	61.10759259
E01001541	21.50993513
E01001542	31.48855432
E01001543	492.9130233
E01001544	23.37262198
E01001545	84.13736351
E01001546	3094.212896
E01001547	660.0418281
E01001548	536.4560709
E01001549	345.3271236
E01001550	213.1362071
E01001551	64.45645182
E01001552	643.0889979
E01001553	148.6431238
E01001554	441.0617352
E01001555	210.8078263
E01001556	30.14034164
E01001557	230.8665119
E01001558	1116.902828
E01001559	879.8535648
E01001560	5.889812362
E01001562	273.3583065
E01001563	168.420983
E01001564	1627.03451
E01001565	1440.474911
E01001566	45.45812798
E01001567	482.2286832
E01001568	65.20433865
E01001569	285.4199612
E01001570	756.8897785
E01001571	131.6459819
E01001572	220.769351
E01001573	209.3587134
E01001574	663.8951197
E01001575	581.1680163
E01001576	177.6692066
E01001577	409.3094052
E01001578	1920.881022
E01001579	83.11987591
E01001580	221.5180566
E01001581	2.482122714
E01001582	539.037641
E01001583	98.93044059
E01001584	29.18471039
E01001585	549.851485
E01001586	654.1223074
E01001587	35.77296198
E01001588	729.1721651
E01001589	511.3656291
E01001590	208.5228718
E01001591	97.69927459
E01001592	0.919954405
E01001593	60.91590061
E01001594	775.5343551
E01001595	608.9970497
E01001596	3175.097612
E01001597	325.64172
E01001598	1.04451712
E01001599	123.0481513
E01001600	292.2897752
E01001601	504.9686108
E01001602	238.0296288
E01001603	616.1719976
E01001604	12.03081599
E01001605	14.23967169
E01001606	15.25044572
E01001607	579.6917048
E01001608	687.2480216
E01001609	222.9511867
E01001610	5.922400238
E01001611	33.0829318
E01001613	297.3096549
E01001614	148.5823675
E01001615	0.678990535
E01001617	10.34169605
E01001618	693.4153052
E01001619	270.6217051
E01001620	244.2542224
E01001621	2.468114514
E01001623	0.971389142
E01001624	11.43626426
E01001625	22.09300336
E01001629	392.5394996
E01001631	48.91523432
E01001632	34.43512642
E01001633	52.09796424
E01001634	266.0317867
E01001635	37.91401303
E01001636	149.7700734
E01001637	3.145919042
E01001638	5.703578925
E01001640	365.1179194
E01001641	90.53489155
E01001642	218.0207534
E01001644	715.3695091
E01001645	5.83275503
E01001646	53.80805307
E01001647	96.2464818
E01001648	133.2115127
E01001649	4.48026281
E01001650	110.8646444
E01001651	268.0234028
E01001652	229.1855385
E01001653	19.22183018
E01001654	140.536077
E01001655	114.4858354
E01001656	36.90024576
E01001657	127.6682856
E01001658	1980.73929
E01001659	18.62942514
E01001660	53.3174383
E01001661	482.0242439
E01001662	423.1259282
E01001664	91.44239032
E01001665	474.7019922
E01001666	27.61779104
E01001667	16.37272144
E01001668	12.68373878
E01001669	352.9611231
E01001671	717.4512099
E01001672	255.750569
E01001673	441.0656316
E01001674	2.221516447
E01001675	8.36400689
E01001676	208.4581596
E01001677	290.0681141
E01001678	0.751543299
E01001679	55.78242922
E01001680	631.1257128
E01001681	467.7456987
E01001682	117.8699418
E01001683	68.9591541
E01001684	21.26704022
E01001685	1131.322017
E01001686	297.171273
E01001687	11.27367364
E01001688	8.177807529
E01001690	285.8569827
E01001692	10.54303884
E01001693	220.2349507
E01001694	34.67858304
E01001695	183.755071
E01001696	112.4704418
E01001697	296.8385931
E01001698	22.522419
E01001699	254.9564674
E01001700	188.5830299
E01001701	47.42681855
E01001702	202.8221565
E01001703	132.657019
E01001704	186.9777152
E01001705	72.72466921
E01001706	133.8070632
E01001708	161.2094971
E01001709	41.49575777
E01001710	173.6536281
E01001711	80.21114437
E01001712	155.6652031
E01001713	29.20427022
E01001714	105.513249
E01001715	38.15980937
E01001716	157.9442833
E01001717	112.0560101
E01001718	245.0023026
E01001719	264.9499491
E01001720	53.89282414
E01001722	54.58700387
E01001723	105.4951937
E01001724	138.5650114
E01001725	208.686278
E01001726	115.5086909
E01001727	7.423187262
E01001728	100.5843398
E01001729	96.64821516
E01001730	74.77250993
E01001731	91.65603078
E01001732	91.27145624
E01001733	72.31215089
E01001734	103.5269685
E01001735	175.7548343
E01001736	18.69345759
E01001737	52.75470409
E01001738	207.1644734
E01001739	132.2668281
E01001740	20.46399156
E01001741	18.01056731
E01001742	42.9784054
E01001744	65.35325827
E01001745	3.239952505
E01001746	50.47531019
E01001747	36.64972916
E01001748	169.2253071
E01001749	85.87016898
E01001750	45.96095112
E01001751	2.831780675
E01001752	16.10277767
E01001753	117.323862
E01001754	89.79279738
E01001755	18.37242374
E01001756	11.88447803
E01001757	62.2439306
E01001758	6.202633149
E01001759	3.110057276
E01001760	28.84942631
E01001761	383.1657938
E01001762	7.59846862
E01001763	17.37993449
E01001764	55.46561609
E01001765	0.685384593
E01001767	562.8389123
E01001768	21.28013428
E01001769	55.58635883
E01001770	2.745283654
E01001772	6.915380164
E01001773	4.931602452
E01001774	0.303047829
E01001775	8.045539972
E01001776	10.78322982
E01001777	52.40414736
E01001779	54.69023944
E01001780	37.67962149
E01001781	3.461740045
E01001782	97.91115003
E01001783	12.24583341
E01001784	7.112882934
E01001785	22.80386861
E01001786	85.94901447
E01001787	122.00052
E01001788	268.6490859
E01001789	28.57895519
E01001790	21.73474151
E01001791	85.73099809
E01001792	516.9114647
E01001793	5.173411359
E01001794	6.375341843
E01001795	240.6325774
E01001796	24.71355261
E01001798	6.056165844
E01001799	59.76987846
E01001800	123.4181898
E01001801	194.1589799
E01001802	87.12446381
E01001803	216.4751245
E01001804	97.54832744
E01001805	14.77838689
E01001806	308.9959294
E01001807	577.3205923
E01001808	12.73870227
E01001809	588.6622127
E01001811	241.6352314
E01001812	214.6894745
E01001813	1916.538118
E01001814	487.1712392
E01001815	405.5207648
E01001816	140.856909
E01001819	59.35778833
E01001820	131.9306791
E01001821	56.47863005
E01001822	275.8106924
E01001823	196.344389
E01001824	207.9068124
E01001825	270.3435708
E01001826	347.6305008
E01001827	493.6690335
E01001828	316.369321
E01001829	213.1707154
E01001830	916.4984483
E01001831	2219.476791
E01001832	92.34910673
E01001833	318.6067567
E01001834	432.0193094
E01001835	914.2611708
E01001836	258.4448008
E01001837	307.6172956
E01001838	482.4465719
E01001839	1049.046787
E01001840	1201.701463
E01001841	1430.347583
E01001842	115.3574635
E01001843	1323.65337
E01001844	486.4777443
E01001845	4637.008023
E01001846	1254.926597
E01001847	655.7027564
E01001848	1492.384144
E01001849	809.4853967
E01001850	273.8581256
E01001851	35.9380183
E01001852	508.1388519
E01001853	457.1425833
E01001854	665.6494031
E01001855	1085.606676
E01001856	589.6374267
E01001857	1.101483442
E01001858	36.20013056
E01001859	3.270032923
E01001860	44.86207722
E01001861	94.29295522
E01001862	95.85528138
E01001863	146.1990825
E01001864	27.7813055
E01001865	10.12298268
E01001866	88.75023326
E01001867	261.3852871
E01001868	1621.531367
E01001869	411.3473938
E01001870	1935.078136
E01001871	42.80516322
E01001872	188.122727
E01001873	59.64299983
E01001874	57.69019603
E01001875	12.15937204
E01001876	76.76505636
E01001877	46.22139708
E01001878	4.48170732
E01001879	1053.538477
E01001880	3.293315541
E01001881	913.3337743
E01001882	91.03299898
E01001883	10.55930075
E01001884	95.92138502
E01001885	359.8172932
E01001886	63.5630494
E01001887	56.97733964
E01001888	47.7718917
E01001889	58.6307059
E01001890	31.79837434
E01001891	0.255713624
E01001892	4.003181815
E01001893	61.48828792
E01001894	22.06868886
E01001895	15.0704455
E01001896	32.73255456
E01001897	20.89905358
E01001898	4.852819692
E01001899	13.15982529
E01001900	1263.905211
E01001901	31.97988413
E01001902	34.44564675
E01001903	114.1105119
E01001904	143.0705941
E01001905	33.79911708
E01001906	98.8139807
E01001907	169.1376448
E01001908	20.09335845
E01001909	16.06208826
E01001910	50.85609445
E01001911	28.88500539
E01001912	12.66492081
E01001913	18.88709499
E01001914	10.55563542
E01001915	12.86438413
E01001916	25.25004162
E01001917	59.92240465
E01001918	5.124431257
E01001919	23.01464391
E01001920	29.50691843
E01001921	68.54936443
E01001922	43.35112522
E01001923	1.167665373
E01001924	45.79902305
E01001925	11.63675136
E01001926	68.58357556
E01001927	9.858321521
E01001928	17.0995785
E01001929	136.1932118
E01001930	16.21397109
E01001931	2.057629784
E01001932	67.93359122
E01001933	270.6662906
E01001934	295.5065577
E01001935	133.9408757
E01001937	14.20393498
E01001938	151.0325191
E01001939	250.68245
E01001940	18.8706564
E01001941	207.2494606
E01001942	28.27968039
E01001943	372.0689021
E01001944	103.2141627
E01001945	107.0888341
E01001946	4.158053887
E01001947	149.9301951
E01001948	208.0692967
E01001949	91.83890779
E01001950	51.38638424
E01001951	232.7723873
E01001952	390.3086256
E01001953	142.8867348
E01001954	43.85223235
E01001955	164.6747066
E01001956	33.02847579
E01001957	113.1504932
E01001958	333.6607511
E01001959	193.3558312
E01001960	161.0566782
E01001961	97.20945693
E01001962	123.5060135
E01001963	34.0135653
E01001964	39.3770003
E01001965	25.18820627
E01001966	10.72333264
E01001967	244.4239532
E01001968	209.3424118
E01001969	820.0687148
E01001970	437.6714814
E01001971	765.1795821
E01001972	697.0865794
E01001973	944.9468883
E01001974	894.2548372
E01001975	110.3403407
E01001976	370.210318
E01001977	20.06850377
E01001978	539.9631377
E01001979	13.89056432
E01001980	2212.497596
E01001981	87.36905316
E01001982	262.3810807
E01001983	142.6182121
E01001984	198.6422992
E01001985	224.6660737
E01001986	138.8366838
E01001987	626.2090677
E01001988	56.10461549
E01001989	24.20574578
E01001990	219.1292183
E01001991	295.3596753
E01001992	171.9880861
E01001993	41.55986394
E01001994	34.99768377
E01001995	173.6136324
E01001996	219.9067613
E01001997	27.35632397
E01001998	26.86710431
E01001999	249.221293
E01002000	289.4654302
E01002001	174.9966087
E01002002	583.8410729
E01002003	812.750373
E01002004	191.8492677
E01002005	280.628667
E01002006	154.4026645
E01002007	207.2373113
E01002008	1889.681591
E01002009	207.8071275
E01002010	106.7628005
E01002011	196.1098189
E01002013	231.7729748
E01002014	2269.850501
E01002015	61.87958979
E01002016	279.5174244
E01002017	308.4125894
E01002018	2038.943372
E01002019	96.40548428
E01002020	325.598188
E01002021	702.8233543
E01002022	213.0735394
E01002023	318.9320605
E01002024	108.4012995
E01002025	96.18665753
E01002026	443.8670791
E01002027	67.82149972
E01002028	2.622624187
E01002029	133.4296092
E01002030	206.7934524
E01002031	79.92049973
E01002032	406.2046054
E01002033	73.57703031
E01002034	186.6735899
E01002036	27.63630209
E01002037	9.373465437
E01002038	56.78498288
E01002039	21.83314161
E01002040	91.9469427
E01002041	6.579784487
E01002042	312.9659685
E01002043	225.2055473
E01002044	7.418302865
E01002045	509.2507537
E01002046	128.9905932
E01002047	1581.007145
E01002048	288.0981889
[truncated: 39,730 more rows]
