# Supplementary material for: Great Britain transport, housing, and employment access datasets for small-area urban area analytics
Source: Data Brief. 2019 Oct 14;27:104616. doi: 10.1016/j.dib.2019.104616 (PMC6831819; doi:10.1016/j.dib.2019.104616)
Supplement: Multimedia component 1 [file mmc1.zip › DiB2/Data_reduced/GB_LSOA_PTAI_2016.shp/GB_LSOA_2011.shp.xml]

<?xml version="1.0"?>
<metadata xml:lang="en"><Esri><CreaDate>20121002</CreaDate><CreaTime>14200300</CreaTime><SyncOnce>FALSE</SyncOnce><DataProperties><lineage><Process ToolSource="C:\Program Files\ArcGIS\ArcToolbox\Toolboxes\Data Management Tools.tbx\UnregisterAsVersioned" Date="20120802" Time="131732">UnregisterAsVersioned "C:\Program Files\GRIS\Config\T2_GRISSDR.sde\OAMPS_PRD_STAGE.STAGING_CENSUS_GB_BFC\OAMPS_PRD_STAGE.STG_MSTR_LSOA_EW_BFC" NO_KEEP_EDIT "C:\Program Files\GRIS\Config\T2_GRISSDR.sde\OAMPS_PRD_STAGE.STAGING_CENSUS_GB_BFC\OAMPS_PRD_STAGE.STG_MSTR_LSOA_EW_BFC"</Process><Process ToolSource="C:\Program Files\ArcGIS\ArcToolbox\Toolboxes\Data Management Tools.tbx\UnregisterAsVersioned" Date="20120802" Time="134629">UnregisterAsVersioned "C:\Program Files\GRIS\Config\T2_GRISSDR.sde\OAMPS_PRD_STAGE.STAGING_CENSUS_GB_BFC\OAMPS_PRD_STAGE.STG_MSTR_LSOA_EW_BFC" NO_KEEP_EDIT "C:\Program Files\GRIS\Config\T2_GRISSDR.sde\OAMPS_PRD_STAGE.STAGING_CENSUS_GB_BFC\OAMPS_PRD_STAGE.STG_MSTR_LSOA_EW_BFC"</Process><Process ToolSource="C:\Program Files\ArcGIS\ArcToolbox\Toolboxes\Data Management Tools.tbx\UnregisterAsVersioned" Date="20120802" Time="140826">UnregisterAsVersioned "C:\Program Files\GRIS\Config\T2_GRISSDR.sde\OAMPS_PRD_STAGE.STAGING_CENSUS_GB_BFC\OAMPS_PRD_STAGE.STG_MSTR_LSOA_EW_BFC" NO_KEEP_EDIT "C:\Program Files\GRIS\Config\T2_GRISSDR.sde\OAMPS_PRD_STAGE.STAGING_CENSUS_GB_BFC\OAMPS_PRD_STAGE.STG_MSTR_LSOA_EW_BFC"</Process><Process ToolSource="C:\Program Files\ArcGIS\ArcToolbox\Toolboxes\Data Management Tools.tbx\UnregisterAsVersioned" Date="20120802" Time="141958">UnregisterAsVersioned "C:\Program Files\GRIS\Config\T2_GRISSDR.sde\OAMPS_PRD_STAGE.STAGING_CENSUS_GB_BFC\OAMPS_PRD_STAGE.STG_MSTR_LSOA_EW_BFC" NO_KEEP_EDIT "C:\Program Files\GRIS\Config\T2_GRISSDR.sde\OAMPS_PRD_STAGE.STAGING_CENSUS_GB_BFC\OAMPS_PRD_STAGE.STG_MSTR_LSOA_EW_BFC"</Process><Process ToolSource="C:\Program Files\ArcGIS\ArcToolbox\Toolboxes\Data Management Tools.tbx\UnregisterAsVersioned" Date="20120802" Time="143640">UnregisterAsVersioned "C:\Program Files\GRIS\Config\T2_GRISSDR.sde\OAMPS_PRD_STAGE.STAGING_CENSUS_GB_BFC\OAMPS_PRD_STAGE.STG_MSTR_LSOA_EW_BFC" NO_KEEP_EDIT "C:\Program Files\GRIS\Config\T2_GRISSDR.sde\OAMPS_PRD_STAGE.STAGING_CENSUS_GB_BFC\OAMPS_PRD_STAGE.STG_MSTR_LSOA_EW_BFC"</Process><Process ToolSource="C:\Program Files\ArcGIS\ArcToolbox\Toolboxes\Data Management Tools.tbx\UnregisterAsVersioned" Date="20120802" Time="150822">UnregisterAsVersioned "C:\Program Files\GRIS\Config\T2_GRISSDR.sde\OAMPS_PRD_STAGE.STAGING_CENSUS_GB_BFC\OAMPS_PRD_STAGE.STG_MSTR_LSOA_EW_BFC" NO_KEEP_EDIT "C:\Program Files\GRIS\Config\T2_GRISSDR.sde\OAMPS_PRD_STAGE.STAGING_CENSUS_GB_BFC\OAMPS_PRD_STAGE.STG_MSTR_LSOA_EW_BFC"</Process><Process ToolSource="C:\Program Files\ArcGIS\ArcToolbox\Toolboxes\Data Management Tools.tbx\UnregisterAsVersioned" Date="20120802" Time="151712">UnregisterAsVersioned "C:\Program Files\GRIS\Config\T2_GRISSDR.sde\OAMPS_PRD_STAGE.STAGING_CENSUS_GB_BFC\OAMPS_PRD_STAGE.STG_MSTR_LSOA_EW_BFC" NO_KEEP_EDIT "C:\Program Files\GRIS\Config\T2_GRISSDR.sde\OAMPS_PRD_STAGE.STAGING_CENSUS_GB_BFC\OAMPS_PRD_STAGE.STG_MSTR_LSOA_EW_BFC"</Process><Process ToolSource="C:\Program Files\ArcGIS\ArcToolbox\Toolboxes\Data Management Tools.tbx\DeleteFeatures" Date="20120802" Time="154543">DeleteFeatures "C:\Program Files\GRIS\Config\T2_GRISSDR.sde\OAMPS_PRD_STAGE.STAGING_CENSUS_GB_BFC\OAMPS_PRD_STAGE.STG_MSTR_LSOA_EW_BFC" "C:\Program Files\GRIS\Config\T2_GRISSDR.sde\OAMPS_PRD_STAGE.STAGING_CENSUS_GB_BFC\OAMPS_PRD_STAGE.STG_MSTR_LSOA_EW_BFC"</Process><Process ToolSource="C:\Program Files\ArcGIS\ArcToolbox\Toolboxes\Data Management Tools.tbx\Append" Date="20120802" Time="163159">Append Clip_feature_layer "C:\Program Files\GRIS\Config\T2_GRISSDR.sde\OAMPS_PRD_STAGE.STAGING_CENSUS_GB_BFC\OAMPS_PRD_STAGE.STG_MSTR_LSOA_EW_BFC" NO_TEST "C:\Program Files\GRIS\Config\T2_GRISSDR.sde\OAMPS_PRD_STAGE.STAGING_CENSUS_GB_BFC\OAMPS_PRD_STAGE.STG_MSTR_LSOA_EW_BFC"</Process><Process ToolSource="C:\Program Files\ArcGIS\ArcToolbox\Toolboxes\Data Management Tools.tbx\CopyFeatures" Date="20120803" Time="134742">CopyFeatures "Database Connections\OAMPS_PRD.sde\OAMPS_PRD.OAMPS_CENSUS_Products_GB\OAMPS_PRD.MSTR_LSOA11_BBOA_EW_BFC" "Z:\Product Production\OAMPS_OUTPUTS\LSDT_DISSOLVED_PROD_LSOA\OAMPS_PRD_MSTR_LSOA11_BBOA_EW_BFC.shp" # 0 0 0</Process><Process ToolSource="c:\program files (x86)\arcgis\desktop10.5\ArcToolbox\Toolboxes\Data Management Tools.tbx\Merge" Date="20180924" Time="121135">Merge LSOA_2011_EW_BFC;LSOA_2011_S C:\Research\Transport\SUDS\BritTransport\submission\data\GB_LSOA_2011.shp "LSOA11CD "LSOA11CD" true true false 9 Text 0 0 ,First,#,LSOA_2011_EW_BFC,LSOA11CD,-1,-1,LSOA_2011_S,LSOA11CD,-1,-1;LSOA11NM "LSOA11NM" true true false 254 Text 0 0 ,First,#,LSOA_2011_EW_BFC,LSOA11NM,-1,-1,LSOA_2011_S,LSOA11NM,-1,-1"</Process></lineage><itemProps><itemName Sync="TRUE">GB_LSOA_2011</itemName><imsContentType Sync="TRUE">002</imsContentType><itemSize Sync="TRUE">0.000</itemSize><itemLocation><linkage Sync="TRUE">file://\\LN-4CCC6A19E840\C\Research\Transport\SUDS\BritTransport\submission\data\GB_LSOA_2011.shp</linkage><protocol Sync="TRUE">Local Area Network</protocol></itemLocation></itemProps><coordRef><type Sync="TRUE">Projected</type><geogcsn Sync="TRUE">GCS_OSGB_1936</geogcsn><csUnits Sync="TRUE">Linear Unit: Meter (1.000000)</csUnits><projcsn Sync="TRUE">British_National_Grid</projcsn><peXml Sync="TRUE">&lt;ProjectedCoordinateSystem xsi:type='typens:ProjectedCoordinateSystem' xmlns:xsi='http://www.w3.org/2001/XMLSchema-instance' xmlns:xs='http://www.w3.org/2001/XMLSchema' xmlns:typens='http://www.esri.com/schemas/ArcGIS/10.5'&gt;&lt;WKT&gt;PROJCS[&amp;quot;British_National_Grid&amp;quot;,GEOGCS[&amp;quot;GCS_OSGB_1936&amp;quot;,DATUM[&amp;quot;D_OSGB_1936&amp;quot;,SPHEROID[&amp;quot;Airy_1830&amp;quot;,6377563.396,299.3249646]],PRIMEM[&amp;quot;Greenwich&amp;quot;,0.0],UNIT[&amp;quot;Degree&amp;quot;,0.0174532925199433]],PROJECTION[&amp;quot;Transverse_Mercator&amp;quot;],PARAMETER[&amp;quot;False_Easting&amp;quot;,400000.0],PARAMETER[&amp;quot;False_Northing&amp;quot;,-100000.0],PARAMETER[&amp;quot;Central_Meridian&amp;quot;,-2.0],PARAMETER[&amp;quot;Scale_Factor&amp;quot;,0.9996012717],PARAMETER[&amp;quot;Latitude_Of_Origin&amp;quot;,49.0],UNIT[&amp;quot;Meter&amp;quot;,1.0],AUTHORITY[&amp;quot;EPSG&amp;quot;,27700]]&lt;/WKT&gt;&lt;XOrigin&gt;-5220400&lt;/XOrigin&gt;&lt;YOrigin&gt;-15524400&lt;/YOrigin&gt;&lt;XYScale&gt;450481592.76709664&lt;/XYScale&gt;&lt;ZOrigin&gt;-100000&lt;/ZOrigin&gt;&lt;ZScale&gt;10000&lt;/ZScale&gt;&lt;MOrigin&gt;-100000&lt;/MOrigin&gt;&lt;MScale&gt;10000&lt;/MScale&gt;&lt;XYTolerance&gt;0.001&lt;/XYTolerance&gt;&lt;ZTolerance&gt;0.001&lt;/ZTolerance&gt;&lt;MTolerance&gt;0.001&lt;/MTolerance&gt;&lt;HighPrecision&gt;true&lt;/HighPrecision&gt;&lt;WKID&gt;27700&lt;/WKID&gt;&lt;LatestWKID&gt;27700&lt;/LatestWKID&gt;&lt;/ProjectedCoordinateSystem&gt;</peXml></coordRef></DataProperties><SyncDate>20180924</SyncDate><SyncTime>12111000</SyncTime><ModDate>20180924</ModDate><ModTime>12111000</ModTime><MetaID>{2EB793E5-57C5-42AF-875F-70DFBD4CA80A}</MetaID></Esri><spdoinfo><direct Sync="TRUE">Vector</direct><ptvctinf><esriterm Name="GB_LSOA_2011"><efeatyp Sync="TRUE">Simple</efeatyp><efeageom code="4" Sync="TRUE"></efeageom><esritopo Sync="TRUE">FALSE</esritopo><efeacnt Sync="TRUE">0</efeacnt><spindex Sync="TRUE">FALSE</spindex><linrefer Sync="TRUE">FALSE</linrefer></esriterm></ptvctinf></spdoinfo><spatRepInfo><VectSpatRep><geometObjs Name="GB_LSOA_2011"><geoObjTyp><GeoObjTypCd value="002" Sync="TRUE"></GeoObjTypCd></geoObjTyp><geoObjCnt Sync="TRUE">0</geoObjCnt></geometObjs><topLvl><TopoLevCd value="001" Sync="TRUE"></TopoLevCd></topLvl></VectSpatRep></spatRepInfo><idinfo><spdom><lboundng><leftbc Sync="TRUE">82672.000000</leftbc><rightbc Sync="TRUE">655604.700000</rightbc><bottombc Sync="TRUE">5337.900000</bottombc><topbc Sync="TRUE">657534.101000</topbc></lboundng><bounding><westbc Sync="TRUE">-7.052768</westbc><eastbc Sync="TRUE">2.073078</eastbc><northbc Sync="TRUE">55.811100</northbc><southbc Sync="TRUE">49.863402</southbc></bounding></spdom><native Sync="TRUE">Microsoft Windows XP Version 5.1 (Build 2600) Service Pack 2; ESRI ArcCatalog 9.1.0.780</native><descript><langdata Sync="TRUE">en</langdata><abstract>REQUIRED: A brief narrative summary of the data set.</abstract><purpose>REQUIRED: A summary of the intentions with which the data set was developed.</purpose></descript><citation><citeinfo><origin>REQUIRED: The name of an organization or individual that developed the data set.</origin><pubdate>REQUIRED: The date when the data set is published or otherwise made available for release.</pubdate><title Sync="TRUE">OAMPS_PRD_MSTR_LSOA11_BBOA_EW_BFC</title><ftname Sync="TRUE">OAMPS_PRD_MSTR_LSOA11_BBOA_EW_BFC</ftname><geoform Sync="TRUE">vector digital data</geoform><onlink Sync="TRUE">\\tgeorge\2011 Geography products\Prospectus\Boundaries\2011 boundaries\2011 LSOA\LSOA_2011_EW_BFC</onlink></citeinfo></citation><timeperd><current>REQUIRED: The basis on which the time period of content information is determined.</current><timeinfo><sngdate><caldate>REQUIRED: The year (and optionally month, or month and day) for which the data set corresponds to the ground.</caldate></sngdate></timeinfo></timeperd><status><progress>REQUIRED: The state of the data set.</progress><update>REQUIRED: The frequency with which changes and additions are made to the data set after the initial data set is completed.</update></status><keywords><theme><themekt>REQUIRED: Reference to a formally registered thesaurus or a similar authoritative source of theme keywords.</themekt><themekey>REQUIRED: Common-use word or phrase used to describe the subject of the data set.</themekey></theme></keywords><accconst>REQUIRED: Restrictions and legal prerequisites for accessing the data set.</accconst><useconst>REQUIRED: Restrictions and legal prerequisites for using the data set after access is granted.</useconst><natvform Sync="TRUE">Shapefile</natvform></idinfo><dataIdInfo><dataExt><geoEle><GeoBndBox esriExtentType="native"><westBL Sync="TRUE">82672</westBL><eastBL Sync="TRUE">655604.7</eastBL><northBL Sync="TRUE">657534.101</northBL><southBL Sync="TRUE">5337.9</southBL><exTypeCode Sync="TRUE">1</exTypeCode></GeoBndBox></geoEle></dataExt><geoBox esriExtentType="decdegrees"><westBL Sync="TRUE">-7.052768</westBL><eastBL Sync="TRUE">2.073078</eastBL><northBL Sync="TRUE">55.8111</northBL><southBL Sync="TRUE">49.863402</southBL><exTypeCode Sync="TRUE">1</exTypeCode></geoBox><envirDesc Sync="TRUE"> Version 6.2 (Build 9200) ; Esri ArcGIS 10.5.0.6491</envirDesc><dataLang><languageCode Sync="TRUE" value="eng"></languageCode><countryCode value="GBR" Sync="TRUE"></countryCode></dataLang><idCitation><resTitle Sync="TRUE">GB_LSOA_2011</resTitle><presForm><PresFormCd Sync="TRUE" value="005"></PresFormCd></presForm></idCitation><spatRpType><SpatRepTypCd Sync="TRUE" value="001"></SpatRepTypCd></spatRpType></dataIdInfo><spref><horizsys><cordsysn><geogcsn Sync="TRUE">GCS_OSGB_1936</geogcsn><projcsn Sync="TRUE">British_National_Grid</projcsn></cordsysn><planar><planci><plance Sync="TRUE">coordinate pair</plance><plandu Sync="TRUE">meters</plandu><coordrep><absres Sync="TRUE">0.000636</absres><ordres Sync="TRUE">0.000636</ordres></coordrep></planci></planar><geodetic><horizdn Sync="TRUE">D_OSGB_1936</horizdn><ellips Sync="TRUE">Airy_1830</ellips><semiaxis Sync="TRUE">6377563.396000</semiaxis><denflat Sync="TRUE">299.324965</denflat></geodetic></horizsys><vertdef><altsys><altenc Sync="TRUE">Explicit elevation coordinate included with horizontal coordinates</altenc><altres Sync="TRUE">1.000000</altres></altsys></vertdef></spref><refSysInfo><RefSystem><refSysID><identCode Sync="TRUE" code="27700">British_National_Grid</identCode><idCodeSpace Sync="TRUE">EPSG</idCodeSpace><idVersion Sync="TRUE">6.7(3.0.1)</idVersion></refSysID></RefSystem></refSysInfo><eainfo><detailed Name="GB_LSOA_2011"><enttyp><enttypl Sync="TRUE">GB_LSOA_2011</enttypl><enttypt Sync="TRUE">Feature Class</enttypt><enttypc Sync="TRUE">0</enttypc></enttyp><attr><attrlabl Sync="TRUE">FID</attrlabl><attalias Sync="TRUE">FID</attalias><attrtype Sync="TRUE">OID</attrtype><attwidth Sync="TRUE">4</attwidth><attrdef Sync="TRUE">Internal feature number.</attrdef><attrdefs Sync="TRUE">ESRI</attrdefs><attrdomv><udom Sync="TRUE">Sequential unique whole numbers that are automatically generated.</udom></attrdomv><atprecis Sync="TRUE">0</atprecis><attscale Sync="TRUE">0</attscale></attr><attr><attrlabl Sync="TRUE">SHAPE</attrlabl><attalias Sync="TRUE">Shape</attalias><attrtype Sync="TRUE">Geometry</attrtype><attwidth Sync="TRUE">0</attwidth><attrdef Sync="TRUE">Feature geometry.</attrdef><attrdefs Sync="TRUE">ESRI</attrdefs><attrdomv><udom Sync="TRUE">Coordinates defining the features.</udom></attrdomv><atprecis Sync="TRUE">0</atprecis><attscale Sync="TRUE">0</attscale></attr><attr><attrlabl Sync="TRUE">Shape</attrlabl><attalias Sync="TRUE">LSOA11CD</attalias><attrtype Sync="TRUE">String</attrtype><attwidth Sync="TRUE">9</attwidth><attrdef Sync="TRUE">Feature geometry.</attrdef><attrdefs Sync="TRUE">ESRI</attrdefs><attrdomv><udom Sync="TRUE">Coordinates defining the features.</udom></attrdomv><atprecis Sync="TRUE">0</atprecis><attscale Sync="TRUE">0</attscale></attr><attr><attrlabl Sync="TRUE">LSOA11NM</attrlabl><attalias Sync="TRUE">LSOA11NM</attalias><attrtype Sync="TRUE">String</attrtype><attwidth Sync="TRUE">254</attwidth><atprecis Sync="TRUE">0</atprecis><attscale Sync="TRUE">0</attscale></attr></detailed></eainfo><metainfo><langmeta Sync="TRUE">en</langmeta><metstdn Sync="TRUE">FGDC Content Standards for Digital Geospatial Metadata</metstdn><metstdv Sync="TRUE">FGDC-STD-001-1998</metstdv><mettc Sync="TRUE">local time</mettc><metc><cntinfo><cntorgp><cntper>REQUIRED: The person responsible for the metadata information.</cntper><cntorg>REQUIRED: The organization responsible for the metadata information.</cntorg></cntorgp><cntaddr><addrtype>REQUIRED: The mailing and/or physical address for the organization or individual.</addrtype><city>REQUIRED: The city of the address.</city><state>REQUIRED: The state or province of the address.</state><postal>REQUIRED: The ZIP or other postal code of the address.</postal></cntaddr><cntvoice>REQUIRED: The telephone number by which individuals can speak to the organization or individual.</cntvoice></cntinfo></metc><metd Sync="TRUE">20120803</metd></metainfo><mdLang><languageCode Sync="TRUE" value="eng"></languageCode><countryCode value="GBR" Sync="TRUE"></countryCode></mdLang><mdStanName Sync="TRUE">ISO 19115 Geographic Information - Metadata</mdStanName><mdStanVer Sync="TRUE">DIS_ESRI1.0</mdStanVer><mdChar><CharSetCd Sync="TRUE" value="004"></CharSetCd></mdChar><mdHrLv><ScopeCd Sync="TRUE" value="005"></ScopeCd></mdHrLv><mdHrLvName Sync="TRUE">dataset</mdHrLvName><mdDateSt Sync="TRUE">20180924</mdDateSt><distinfo><resdesc Sync="TRUE">Downloadable Data</resdesc><stdorder><digform><digtinfo><transize Sync="TRUE">0.000</transize><dssize Sync="TRUE">0.000</dssize></digtinfo></digform></stdorder></distinfo><distInfo><distributor><distorTran><onLineSrc><orDesc Sync="TRUE">002</orDesc><linkage Sync="TRUE">file://\\tgeorge\2011 Geography products\Prospectus\Boundaries\2011 boundaries\2011 LSOA\LSOA_2011_EW_BFC</linkage><protocol Sync="TRUE">Local Area Network</protocol></onLineSrc><transSize Sync="TRUE">0.000</transSize></distorTran><distorFormat><formatName Sync="TRUE">Shapefile</formatName></distorFormat></distributor><distFormat><formatName Sync="TRUE">Shapefile</formatName></distFormat><distTranOps><transSize Sync="TRUE">0.000</transSize></distTranOps></distInfo><dataqual><lineage><procstep><procdesc Sync="TRUE">Dataset copied.</procdesc><srcused Sync="TRUE">Server=OAMPS; Service=sde:oracle10g; User=OAMPS_PRD_STAGE; Version=SDE.DEFAULT</srcused><date Sync="TRUE">20120803</date><time Sync="TRUE">12522300</time></procstep><procstep><procdesc Sync="TRUE">Dataset moved.</procdesc><srcused Sync="TRUE">D:\SOA_HIER_BFC\LSOA_JUL_2012_EW_BFC_QA_Complete</srcused><date Sync="TRUE">20120814</date><time Sync="TRUE">09195800</time></procstep><procstep><procdesc Sync="TRUE">Dataset copied.</procdesc><srcused Sync="TRUE">D:\SOA_HIER_BFC\Final\BFC\LSOA_DEC_2011_EW_BFC_2011SOA_V1</srcused><date Sync="TRUE">20120907</date><time Sync="TRUE">15413500</time></procstep><procstep><procdesc Sync="TRUE">Dataset moved.</procdesc><srcused Sync="TRUE">U:\QA\Ant\NeSS Live SOA Hierarchy 2012\LSOA_DEC_2011_EW_BFC_2011SOA_V1</srcused><date Sync="TRUE">20120907</date><time Sync="TRUE">15501400</time></procstep><procstep><procdesc Sync="TRUE">Dataset copied.</procdesc><srcused Sync="TRUE">D:\Modify LSOA EW BFC 2011 from NeSS Spec\LSOA_DEC_2011_EW_BFC_2011SOA_V1</srcused><date Sync="TRUE">20120927</date><time Sync="TRUE">12134500</time></procstep><procstep><procdesc Sync="TRUE">Dataset copied.</procdesc><srcused Sync="TRUE">D:\Modify LSOA EW BFC 2011 from NeSS Spec\LSOA_2011_EW_BFC</srcused><date Sync="TRUE">20121002</date><time Sync="TRUE">14200300</time></procstep></lineage></dataqual></metadata>
