# Supplementary material for: Great Britain transport, housing, and employment access datasets for small-area urban area analytics
Source: Data Brief. 2019 Oct 14;27:104616. doi: 10.1016/j.dib.2019.104616 (PMC6831819; doi:10.1016/j.dib.2019.104616)
Supplement: Multimedia component 1 [file mmc1.zip › DiB2/Data_reduced/GB_MSOA_PTAI_2016.csv]

msoa11cd	PTAI
E02000001	4.858553091
E02000002	0.290854312
E02000003	6.985213308
E02000004	4.859534169
E02000005	1.901568913
E02000007	2.892130766
E02000008	5.683316367
E02000009	3.336063815
E02000010	6.075675371
E02000011	10.08453037
E02000012	0.873818505
E02000013	7.154867352
E02000014	3.451581596
E02000015	5.093406692
E02000016	8.514480092
E02000017	8.480535713
E02000018	14.6280507
E02000019	9.401226985
E02000020	8.556915854
E02000021	5.709854892
E02000022	8.472032329
E02000023	2.942318494
E02000024	4.271523087
E02000025	5.012261349
E02000026	7.325932569
E02000027	5.455417335
E02000028	17.14991808
E02000029	2.909372091
E02000030	11.78719033
E02000031	6.64940462
E02000032	5.14680207
E02000033	7.586716576
E02000034	26.44899281
E02000035	10.19015492
E02000036	9.195243033
E02000037	2.820122046
E02000038	5.602078541
E02000039	3.632206335
E02000040	17.6091403
E02000041	9.381338575
E02000042	18.3674905
E02000043	9.285435274
E02000044	9.458753717
E02000045	5.51964788
E02000046	3.037676518
E02000047	6.490171406
E02000048	13.71183333
E02000049	3.624566097
E02000050	6.868772159
E02000051	11.008397
E02000052	2.868500799
E02000053	13.6433286
E02000054	6.398522519
E02000055	10.65808106
E02000056	8.148083473
E02000057	11.97247644
E02000058	7.753901428
E02000059	1.686866712
E02000060	7.511134118
E02000061	11.1610558
E02000062	8.031260006
E02000063	5.881311205
E02000064	5.652547318
E02000065	5.666843952
E02000066	4.824719007
E02000067	7.575712438
E02000068	3.835684669
E02000069	8.540259351
E02000070	7.434092073
E02000071	11.45991914
E02000072	3.67031154
E02000073	12.02412728
E02000074	7.086356603
E02000075	2.295514133
E02000077	3.844373384
E02000078	0.740576225
E02000079	3.307931705
E02000080	6.183199729
E02000081	6.039795568
E02000082	4.756242524
E02000083	10.72067645
E02000084	2.237972781
E02000085	7.115618404
E02000086	6.458090776
E02000087	11.64179615
E02000088	15.99275672
E02000089	5.830092588
E02000090	11.46300933
E02000091	8.581046994
E02000092	0.354135606
E02000093	5.383231142
E02000094	1.497275556
E02000095	3.536713074
E02000096	9.729369208
E02000097	5.20353727
E02000098	15.54994519
E02000099	15.96746096
E02000100	4.968332356
E02000101	11.02814444
E02000102	4.228830116
E02000103	10.05890649
E02000104	11.46778708
E02000105	3.258962416
E02000106	8.953943801
E02000107	5.380633311
E02000108	15.73625881
E02000109	5.259046561
E02000110	4.403779051
E02000111	3.652124324
E02000112	7.158028214
E02000113	21.47686061
E02000114	11.58908318
E02000115	5.776365371
E02000116	1.025752946
E02000117	3.132045217
E02000118	1.725830529
E02000119	9.034055436
E02000120	11.36666546
E02000121	4.842157656
E02000122	12.9659139
E02000123	6.902258952
E02000124	8.75457167
E02000125	15.81584022
E02000126	6.795859621
E02000127	5.717276612
E02000128	8.993740362
E02000130	4.165972963
E02000131	9.814575271
E02000132	3.911048896
E02000133	6.733015973
E02000134	6.808321483
E02000135	2.762904146
E02000136	3.978517855
E02000137	5.749169328
E02000138	7.800481925
E02000139	4.12801914
E02000140	4.159751736
E02000141	5.07484823
E02000142	3.792160301
E02000144	0.794216261
E02000145	5.378753864
E02000146	6.527012982
E02000147	10.01263699
E02000148	2.928635831
E02000149	4.916725414
E02000150	3.754954659
E02000151	1.940775458
E02000152	7.608663111
E02000153	5.648022978
E02000154	9.745665275
E02000155	9.528240065
E02000156	5.650820941
E02000157	12.6070437
E02000158	2.100091674
E02000159	1.60551952
E02000160	14.48598741
E02000161	6.881128509
E02000162	20.16197411
E02000163	6.40449537
E02000165	4.203110333
E02000166	9.051824457
E02000167	10.4299396
E02000168	9.679935922
E02000169	3.476476731
E02000170	5.753601273
E02000171	7.112001591
E02000172	7.882482369
E02000173	6.337733538
E02000174	13.79234713
E02000175	22.59150494
E02000176	2.658394405
E02000177	12.45047588
E02000178	8.159193601
E02000179	0.609521002
E02000180	4.378432249
E02000181	4.29726117
E02000182	5.2323847
E02000183	5.24142823
E02000184	5.973942699
E02000185	4.172902951
E02000186	7.053794654
E02000187	9.856311507
E02000188	7.023506223
E02000189	4.016649913
E02000190	4.178022575
E02000191	6.272700978
E02000192	11.73059786
E02000193	7.965141765
E02000194	14.59479046
E02000195	6.767242006
E02000196	23.42120508
E02000197	30.09182437
E02000198	5.48754374
E02000199	7.616363838
E02000200	15.25001125
E02000201	7.516886362
E02000202	6.063194841
E02000203	35.23792013
E02000204	3.058895959
E02000206	31.02552644
E02000207	1.949129516
E02000208	4.045172056
E02000209	11.54874047
E02000210	4.894974924
E02000211	4.398180384
E02000212	7.968275197
E02000213	5.420137981
E02000214	2.304423591
E02000215	2.895083608
E02000216	13.69039824
E02000217	9.763733698
E02000218	3.21536631
E02000219	5.057381866
E02000220	31.56053748
E02000221	20.30899769
E02000222	9.416575181
E02000223	25.19903871
E02000224	2.273262088
E02000225	3.200385535
E02000226	12.3090349
E02000227	21.27474105
E02000228	11.29006304
E02000229	42.95563107
E02000230	4.963089108
E02000231	5.218337822
E02000232	15.83172405
E02000233	2.764336095
E02000234	3.704930579
E02000235	29.95361661
E02000236	5.111806935
E02000237	7.293782333
E02000238	7.025605913
E02000239	5.477685553
E02000240	6.31254501
E02000241	3.659129104
E02000242	7.077268719
E02000243	4.800758271
E02000244	4.0249418
E02000245	6.355611876
E02000246	6.429057364
E02000247	10.98805886
E02000248	11.75847996
E02000249	2.963776348
E02000250	9.320581966
E02000251	8.34196687
E02000252	11.04591039
E02000253	4.755321006
E02000254	8.005949953
E02000255	3.755919089
E02000256	19.93121071
E02000257	3.525811075
E02000258	3.663444665
E02000259	5.015564474
E02000260	6.665236365
E02000261	5.471788263
E02000262	4.371188715
E02000263	8.317914807
E02000264	7.163123753
E02000265	4.430700287
E02000266	6.686229838
E02000267	2.320763401
E02000268	3.877097178
E02000269	6.065447712
E02000270	15.84614168
E02000271	2.499587714
E02000272	8.28082142
E02000274	10.32381132
E02000275	11.12013898
E02000276	5.974196641
E02000277	22.75128415
E02000278	10.02403108
E02000279	8.27666012
E02000280	3.530697374
E02000281	9.633119113
E02000282	6.886993079
E02000283	7.71776582
E02000284	1.793577526
E02000285	4.814866384
E02000286	4.102595645
E02000287	4.814433175
E02000288	5.353299281
E02000289	4.834922024
E02000290	7.018614439
E02000291	11.98435637
E02000292	20.38031264
E02000293	17.58466309
E02000294	1.95575699
E02000295	11.5369345
E02000296	3.5026808
E02000297	1.981047851
E02000298	15.36911073
E02000299	3.522203134
E02000300	12.47902757
E02000301	7.915340219
E02000302	6.958561737
E02000303	6.927086321
E02000304	6.403752119
E02000305	19.89156822
E02000306	27.87038522
E02000307	2.532650258
E02000308	5.695012214
E02000309	11.40117833
E02000311	2.204898196
E02000312	2.474062372
E02000313	6.745523261
E02000314	8.8326507
E02000315	19.85208345
E02000316	7.949525216
E02000317	5.007627225
E02000318	6.592194067
E02000319	2.781887307
E02000320	14.95407088
E02000321	4.529193121
E02000323	7.232048442
E02000324	13.41096726
E02000326	6.866784686
E02000327	4.43190354
E02000328	6.603330415
E02000329	8.735764165
E02000331	25.18738104
E02000332	7.893083074
E02000333	14.90063599
E02000334	2.356942346
E02000335	0.919533146
E02000337	1.944598834
E02000339	10.62800501
E02000340	2.841474801
E02000341	6.700903495
E02000342	79.72566135
E02000343	14.4528242
E02000344	24.18624111
E02000345	9.461656042
E02000346	18.94431886
E02000347	14.56751554
E02000348	8.768014116
E02000350	3.835827537
E02000351	6.364553043
E02000352	11.61627278
E02000353	17.37198292
E02000354	4.35035003
E02000355	4.185428258
E02000356	4.963808353
E02000357	6.634820811
E02000358	15.34777367
E02000359	4.743485229
E02000360	2.958862724
E02000361	3.080472463
E02000362	24.03939934
E02000363	5.964887938
E02000364	4.775852349
E02000365	6.327658349
E02000366	29.05509475
E02000367	19.40644822
E02000368	4.521515963
E02000369	2.15260443
E02000370	3.294594431
E02000371	5.245284679
E02000372	1.93287063
E02000373	7.691157649
E02000374	4.035308908
E02000375	5.35701635
E02000376	4.493627376
E02000377	4.734203665
E02000378	15.24138103
E02000379	0.487106609
E02000380	1.436641112
E02000381	14.663815
E02000382	2.586678941
E02000383	15.27302139
E02000384	7.561188804
E02000385	0.834910096
E02000386	2.922038068
E02000387	3.155864707
E02000388	6.928389186
E02000389	1.546769725
E02000390	13.21166675
E02000391	1.71613653
E02000392	5.842296792
E02000393	2.978744894
E02000394	7.566044513
E02000395	4.914438229
E02000396	3.980358022
E02000397	13.25039056
E02000398	1.90768573
E02000400	13.07995338
E02000401	5.000936179
E02000402	7.602619741
E02000403	2.297132474
E02000404	1.680219539
E02000405	1.344435489
E02000406	2.662262443
E02000407	7.177393816
E02000408	12.59885379
E02000409	13.01374514
E02000410	4.663888827
E02000411	18.70720855
E02000412	7.739454449
E02000413	6.126364145
E02000414	14.56892687
E02000415	6.392007327
E02000416	12.84942004
E02000417	14.52812929
E02000418	13.3026667
E02000419	7.559363235
E02000420	8.475643193
E02000421	8.662572275
E02000422	14.94223659
E02000423	11.72862313
E02000424	7.920967875
E02000425	5.834730718
E02000426	13.87148298
E02000427	11.6620494
E02000428	6.584718715
E02000429	8.426796248
E02000430	3.568885771
E02000431	7.1576461
E02000432	11.11818672
E02000433	2.16343213
E02000434	1.953290511
E02000435	16.46604411
E02000436	4.716726101
E02000437	5.04152807
E02000438	5.912032083
E02000439	3.857770846
E02000440	0.756144196
E02000441	3.375660547
E02000442	6.899812666
E02000443	13.92074058
E02000444	1.06792651
E02000445	6.045121807
E02000447	1.22722994
E02000448	1.662424676
E02000449	2.832460944
E02000451	5.072972892
E02000452	12.7216528
E02000453	3.665697129
E02000454	1.13969768
E02000455	2.351660327
E02000456	8.855941883
E02000457	3.15437088
E02000459	14.77344695
E02000460	3.931202062
E02000461	6.439121253
E02000462	19.80656551
E02000463	2.62533601
E02000464	5.967780409
E02000465	6.146218767
E02000466	4.944544199
E02000467	6.787941481
E02000468	9.375036988
E02000469	6.878935087
E02000470	4.078944623
E02000471	14.33037725
E02000472	7.691464182
E02000473	6.247753904
E02000474	5.335929018
E02000475	8.052342688
E02000476	6.387664097
E02000477	5.482549363
E02000478	12.49990331
E02000479	7.992993454
E02000480	19.97158219
E02000481	9.354436431
E02000482	7.522499099
E02000483	2.477571999
E02000484	5.478636175
E02000485	4.263699145
E02000486	17.67956904
E02000487	6.706435943
E02000488	3.186598216
E02000489	4.280449661
E02000490	22.86144735
E02000491	21.99544823
E02000492	11.2030452
E02000493	10.05678607
E02000494	3.258677556
E02000495	4.019200839
E02000496	3.741707336
E02000497	3.164782935
E02000498	6.392004037
E02000499	6.158539137
E02000500	12.91297598
E02000501	3.47814786
E02000502	3.606050835
E02000503	2.444713172
E02000504	5.881727708
E02000506	1.131937507
E02000507	1.716220614
E02000508	1.980383854
E02000509	3.232205684
E02000510	4.39123794
E02000511	5.879472356
E02000512	1.512200419
E02000513	11.39071497
E02000514	6.052134419
E02000515	21.12047507
E02000516	16.4054291
E02000517	4.249037358
E02000518	2.262798071
E02000519	10.69111642
E02000520	6.080082573
E02000521	5.959014385
E02000522	4.54786655
E02000523	7.442484974
E02000524	2.464649689
E02000525	12.29905637
E02000526	6.364179182
E02000528	11.85217644
E02000529	2.113751249
E02000530	7.485895006
E02000531	7.563888516
E02000532	6.015029292
E02000533	10.94155564
E02000534	6.649128713
E02000535	2.50996257
E02000536	8.542900693
E02000537	4.956837612
E02000538	6.635362207
E02000539	17.8082288
E02000540	5.937667306
E02000541	5.559694599
E02000542	9.275122744
E02000543	9.610824938
E02000544	3.723838501
E02000545	4.760533227
E02000546	12.81513355
E02000547	7.913925894
E02000548	16.06702618
E02000549	7.538976699
E02000550	10.69437546
E02000551	4.308020826
E02000552	8.776412848
E02000553	13.60814784
E02000554	22.79506633
E02000555	9.438462494
E02000556	5.408824423
E02000557	3.794857947
E02000558	9.412959717
E02000559	19.57294353
E02000560	8.167121156
E02000561	16.48973005
E02000562	28.64635701
E02000563	13.88815167
E02000564	5.462467182
E02000565	11.03731669
E02000566	27.76130167
E02000567	14.81503063
E02000568	8.755141841
E02000569	5.39687483
E02000570	15.23408457
E02000571	9.921861433
E02000572	11.60573862
E02000573	6.03587827
E02000574	23.17131913
E02000575	6.162322209
E02000576	5.488012279
E02000577	10.09411406
E02000578	4.293807229
E02000579	4.250848324
E02000580	6.158429858
E02000581	5.250993417
E02000582	10.44251094
E02000583	10.10566763
E02000584	5.55177447
E02000585	1.741566319
E02000586	4.263378551
E02000587	6.66708623
E02000588	11.25139186
E02000589	6.803539325
E02000590	8.881448084
E02000591	11.29715061
E02000592	8.732484952
E02000593	4.5114362
E02000594	5.492345669
E02000595	2.50751797
E02000596	6.79129968
E02000597	7.099615925
E02000598	4.875004734
E02000599	11.33602101
E02000600	5.089935807
E02000601	3.704302298
E02000602	3.782202817
E02000603	3.856598815
E02000604	9.57766645
E02000605	3.731266242
E02000606	5.795553778
E02000607	8.52909831
E02000608	10.06265945
E02000609	4.073716295
E02000610	9.595121336
E02000611	2.263547613
E02000612	15.46005148
E02000613	8.888035012
E02000614	3.486551435
E02000615	15.96313586
E02000616	2.935537668
E02000617	23.92264738
E02000619	8.577729061
E02000620	1.709193162
E02000621	11.94048092
E02000622	4.38028103
E02000623	8.748529868
E02000624	23.71986749
E02000625	7.346477374
E02000626	11.64707514
E02000627	4.711070698
E02000628	6.008177051
E02000629	3.989881049
E02000630	12.76175554
E02000631	3.528036016
E02000632	15.24704408
E02000633	6.181322982
E02000634	7.052448227
E02000635	5.675639143
E02000636	15.06121236
E02000637	9.363515884
E02000638	11.03473342
E02000639	1.446512447
E02000640	2.284140064
E02000641	4.838054196
E02000642	0.74436248
E02000643	12.85555842
E02000644	7.388073786
E02000645	4.511428375
E02000646	6.696985325
E02000647	3.516955164
E02000648	5.342538233
E02000649	10.37701445
E02000650	18.12811657
E02000651	2.938039722
E02000652	2.923259183
E02000653	20.58815162
E02000654	15.73397987
E02000655	16.02452769
E02000657	9.535071448
E02000658	3.042407956
E02000659	11.16962581
E02000660	9.928157334
E02000661	2.798754376
E02000662	8.000886281
E02000663	17.05743884
E02000664	5.60501705
E02000665	8.33902234
E02000666	10.24708413
E02000667	17.97564357
E02000668	12.29602876
E02000669	13.20695979
E02000670	13.34246396
E02000671	13.42963687
E02000672	17.87411637
E02000673	18.13821688
E02000674	11.03849271
E02000675	9.176912765
E02000676	25.45084276
E02000677	0.25053011
E02000678	0.459226405
E02000679	35.81466361
E02000680	8.037595103
E02000681	17.76886596
E02000682	1.308383909
E02000683	7.653539662
E02000685	5.696575604
E02000686	8.360299208
E02000687	7.080815889
E02000689	3.868119164
E02000690	11.56014858
E02000691	16.4492892
E02000692	14.0587638
E02000693	8.107966587
E02000694	4.564730335
E02000695	11.41020334
E02000696	12.50555783
E02000697	3.822274442
E02000698	5.029373163
E02000699	5.528273937
E02000700	4.515947013
E02000701	12.6484741
E02000702	4.363944545
E02000703	2.087919914
E02000704	5.978324348
E02000705	10.12759089
E02000706	6.182180287
E02000707	1.56722959
E02000708	6.311810397
E02000709	10.00635224
E02000710	6.066519662
E02000711	4.598976757
E02000712	4.843216598
E02000713	4.09918146
E02000714	9.469629547
E02000715	12.79672877
E02000716	22.12209941
E02000717	46.62334439
E02000718	22.74822208
E02000719	13.74051901
E02000720	19.68131343
E02000721	22.80601543
E02000722	12.23183396
E02000723	7.599344072
E02000724	14.05959994
E02000725	18.02867091
E02000726	2.852629118
E02000727	35.19733826
E02000728	3.17178872
E02000729	5.232250705
E02000730	28.5169315
E02000731	5.257534233
E02000732	3.966363457
E02000733	4.865724307
E02000734	27.38090344
E02000735	3.766040548
E02000736	7.723224858
E02000737	10.98798716
E02000738	10.33996417
E02000739	10.44814169
E02000740	5.810448543
E02000741	11.40488601
E02000742	3.729575576
E02000743	9.080329661
E02000744	13.61747459
E02000745	22.94619184
E02000746	15.7938197
E02000747	9.938367417
E02000748	28.93509882
E02000749	3.880364458
E02000750	7.97632796
E02000751	8.224272689
E02000752	5.402561479
E02000753	3.83409044
E02000754	7.218957157
E02000755	15.16345414
E02000756	7.674091865
E02000757	7.891333687
E02000758	4.525686112
E02000759	6.980293445
E02000760	3.260252259
E02000762	11.68003804
E02000763	6.779137174
E02000764	5.65851131
E02000765	9.431752961
E02000767	9.563331063
E02000768	4.178450188
E02000769	5.53475401
E02000770	10.53157376
E02000772	5.430645724
E02000773	1.977680842
E02000774	10.86557468
E02000776	4.851018431
E02000777	2.38501093
E02000779	3.853169675
E02000780	17.39934897
E02000781	8.039185816
E02000782	4.609855636
E02000783	7.336830065
E02000784	10.4617972
E02000785	19.83322373
E02000786	16.62936992
E02000787	10.33417465
E02000788	9.099031352
E02000789	18.06174742
E02000790	2.499658553
E02000791	7.175843971
E02000792	23.54001412
E02000793	20.24762972
E02000794	16.02885187
E02000795	3.408160064
E02000796	17.13333414
E02000797	27.20593553
E02000798	10.72903131
E02000799	35.55479046
E02000800	1.898132905
E02000801	1.384910894
E02000802	1.142806773
E02000803	15.93562566
E02000804	2.935631047
E02000805	26.61678237
E02000806	12.29949837
E02000807	5.416428996
E02000808	11.36649942
E02000809	4.636113836
E02000810	8.245071629
E02000812	13.32882236
E02000813	16.40655148
E02000814	8.522107334
E02000815	5.934127097
E02000816	30.09304428
E02000817	8.065093738
E02000818	6.2287194
E02000819	4.991838
E02000820	14.62855111
E02000821	11.24465937
E02000822	8.335663297
E02000823	6.762411796
E02000824	15.67665036
E02000825	11.78447841
E02000826	10.09891965
E02000827	5.765938454
E02000828	14.11666907
E02000829	23.31881899
E02000830	10.44461595
E02000831	5.614810081
E02000832	14.23755796
E02000833	5.680155013
E02000834	3.106722064
E02000835	9.492364445
E02000836	6.897937758
E02000837	8.493797404
E02000838	5.199240912
E02000839	3.302042974
E02000840	2.65176976
E02000841	5.946885984
E02000842	8.733053319
E02000843	8.001934039
E02000844	2.078693587
E02000845	3.83090004
E02000846	9.346193371
E02000847	9.952209777
E02000848	13.67282423
E02000849	6.180110932
E02000850	12.39327171
E02000851	9.404894354
E02000852	8.242086355
E02000853	12.72481402
E02000854	5.383291409
E02000855	3.186710973
E02000856	2.054132719
E02000857	19.96613308
E02000858	9.834514991
E02000859	12.85105148
E02000860	4.665085774
E02000861	3.627101079
E02000863	6.600540581
E02000864	5.996692116
E02000865	2.22447491
E02000866	5.001365046
E02000867	6.500800144
E02000868	31.9157688
E02000869	0.800120524
E02000870	15.02742003
E02000871	5.109240366
E02000872	0.179152856
E02000873	11.97670398
E02000874	21.14058244
E02000875	9.912757896
E02000876	14.29433195
E02000877	3.961756958
E02000878	5.860001274
E02000879	9.923347459
E02000880	6.784467638
E02000881	6.607182679
E02000882	13.2486759
E02000883	3.901643464
E02000884	9.518114773
E02000885	19.77991082
E02000886	11.37608759
E02000887	15.33267394
E02000888	2.95254542
E02000889	25.3465689
E02000890	9.09239809
E02000891	6.87499734
E02000893	3.253084724
E02000894	7.368621023
E02000895	25.43790589
E02000896	17.55318946
E02000897	9.773207492
E02000898	34.57058722
E02000899	23.03867724
E02000900	14.56656492
E02000901	8.952521581
E02000902	3.089698385
E02000903	9.986545269
E02000904	5.353380574
E02000905	8.01489518
E02000906	12.3977724
E02000907	20.14368847
E02000908	8.221363799
E02000909	7.678732546
E02000910	13.20888645
E02000911	6.93151939
E02000912	15.37122066
E02000913	0.796890215
E02000914	4.779728157
E02000915	5.775140076
E02000916	5.243663584
E02000917	5.176553537
E02000918	5.554755419
E02000919	5.900680605
E02000920	15.25133041
E02000921	9.341784717
E02000922	14.381733
E02000923	5.487128267
E02000924	5.897574713
E02000925	13.89620795
E02000926	5.99023401
E02000927	1.957195554
E02000928	12.49207735
E02000929	2.237987741
E02000930	6.129953379
E02000931	9.110240293
E02000932	17.13901968
E02000933	4.810574521
E02000934	4.963949813
E02000935	7.469393175
E02000936	3.065613618
E02000937	1.998739437
E02000938	5.41055274
E02000939	6.770784752
E02000940	5.497903887
E02000941	6.84597327
E02000942	7.458070763
E02000943	3.25826736
E02000944	2.471930457
E02000945	5.002568013
E02000946	10.55505759
E02000947	9.314473589
E02000948	10.48917238
E02000949	3.666521546
E02000950	5.839293684
E02000951	3.62465327
E02000952	5.522585062
E02000953	7.88062158
E02000954	6.262547174
E02000955	3.50902712
E02000956	3.388654214
E02000957	4.39080282
E02000958	2.878471416
E02000959	3.08889484
E02000960	10.02107868
E02000961	2.854281121
E02000962	4.907927054
E02000963	9.677694193
E02000964	28.72370434
E02000965	5.596252246
E02000966	6.226875288
E02000967	5.570113155
E02000968	3.571362721
E02000969	7.580551991
E02000970	1.795252619
E02000971	6.146869345
E02000972	2.535208545
E02000973	4.186699835
E02000974	16.61741578
E02000975	17.6439969
E02000976	15.51128178
E02000977	8.717804501
E02000978	16.16007497
E02000979	1.775050874
E02000980	7.323751473
E02000981	4.374743365
E02000982	5.470797723
E02000983	4.996702898
E02000984	6.389441615
E02000985	8.320894681
E02000986	15.19438125
E02000987	13.57251378
E02000988	11.62393984
E02000989	10.88647935
E02000990	5.358489254
E02000991	1.252300523
E02000992	4.221220003
E02000993	5.354306398
E02000994	4.783955376
E02000995	1.588114039
E02000996	3.505997197
E02000997	16.43740695
E02000998	5.80377308
E02000999	0.332242569
E02001000	5.362996948
E02001001	2.202947677
E02001002	9.787110241
E02001003	2.401685905
E02001004	2.648830641
E02001005	1.567297286
E02001006	6.363968327
E02001007	7.567632163
E02001008	7.447523479
E02001009	4.334642031
E02001010	3.313680748
E02001011	6.471356989
E02001012	19.95515182
E02001013	5.961654592
E02001014	17.91722552
E02001015	5.402686134
E02001016	9.389209618
E02001017	11.35241548
E02001018	45.23912483
E02001019	1.762470628
E02001020	19.29064196
E02001021	4.689595916
E02001022	9.601588086
E02001023	4.045932951
E02001024	3.820311976
E02001025	30.00369561
E02001026	19.76703076
E02001027	23.59381669
E02001028	8.332733673
E02001029	21.88721635
E02001030	20.84172443
E02001031	6.473154937
E02001032	4.418521172
E02001033	18.60348432
E02001034	3.151715899
E02001035	17.99953689
E02001036	0.949321963
E02001037	9.430037976
E02001038	20.59081954
E02001039	46.48738982
E02001040	11.98799422
E02001041	5.226666028
E02001042	5.150181417
E02001043	16.31157546
E02001044	5.864670283
E02001045	2.438249486
E02001046	11.07856848
E02001047	7.914376795
E02001048	0.996754481
E02001049	6.556296025
E02001050	5.222570173
E02001051	6.233535173
E02001052	4.324856869
E02001053	3.685086932
E02001055	9.535806673
E02001056	10.81800028
E02001057	3.707792624
E02001059	9.717377077
E02001061	9.407223509
E02001062	16.41486043
E02001063	6.745285401
E02001064	9.566958365
E02001065	3.630955165
E02001066	1.545199151
E02001067	4.957752239
E02001068	6.106929143
E02001069	3.996277332
E02001070	5.805372155
E02001071	4.465535243
E02001072	10.29194747
E02001073	3.851316566
E02001074	6.889354147
E02001075	3.798209767
E02001076	2.100960902
E02001077	2.8162897
E02001078	9.304463062
E02001079	12.94488366
E02001080	10.2721166
E02001081	10.0269456
E02001082	4.178443141
E02001083	10.46346595
E02001084	4.202347987
E02001085	4.167062063
E02001086	11.24991612
E02001087	5.792354109
E02001088	5.720020453
E02001089	2.295351484
E02001090	4.828613906
E02001091	11.35238024
E02001092	10.62522552
E02001093	9.828101416
E02001094	7.6092299
E02001095	16.77685107
E02001096	7.881245322
E02001097	3.648308312
E02001098	3.276015699
E02001099	7.006426002
E02001100	10.63425648
E02001101	4.051901137
E02001102	5.083628362
E02001103	8.356674307
E02001104	7.92774074
E02001105	3.131211338
E02001106	32.09661979
E02001107	4.312384227
E02001108	1.640205106
E02001109	5.642463308
E02001110	1.013558128
E02001111	10.06056552
E02001112	4.810298662
E02001113	7.553709929
E02001114	13.04666906
E02001115	6.355425318
E02001116	8.484849604
E02001117	38.57265929
E02001118	5.105410771
E02001119	7.793678176
E02001121	10.8307099
E02001123	10.11894329
E02001124	9.767276016
E02001125	2.647779696
E02001126	4.966980738
E02001127	9.351876927
E02001128	9.527310082
E02001129	10.73378122
E02001130	2.242862715
E02001131	7.786636354
E02001132	6.726154071
E02001133	8.092153603
E02001134	11.20416112
E02001135	11.81385236
E02001136	3.814182817
E02001137	9.950638889
E02001138	15.11515562
E02001139	12.43792437
E02001140	27.06492852
E02001141	5.906432508
E02001142	4.58477424
E02001143	10.62783055
E02001144	16.44337724
E02001145	20.96941177
E02001146	7.820921545
E02001147	12.06507806
E02001148	3.011038479
E02001149	10.82239588
E02001150	20.1339766
E02001151	15.58326642
E02001152	9.680670276
E02001153	39.66674549
E02001154	12.94555557
E02001155	24.61441853
E02001156	8.494003374
E02001157	3.375068923
E02001158	4.038271135
E02001159	2.153987196
E02001160	4.97193234
E02001161	2.801464348
E02001162	8.573375669
E02001163	5.57098475
E02001164	7.744108858
E02001165	3.026244357
E02001166	6.309728145
E02001167	4.569287442
E02001168	9.046627813
E02001169	4.856542666
E02001170	4.702211882
E02001171	4.422984245
E02001172	0.449553212
E02001173	34.96057056
E02001174	0.492953036
E02001175	1.253791278
E02001176	1.709132387
E02001177	6.709665439
E02001178	2.925642269
E02001179	16.14271192
E02001180	5.501065038
E02001181	3.155283186
E02001182	1.050284314
E02001183	8.604469592
E02001184	5.524450805
E02001185	2.974421113
E02001186	20.22579613
E02001187	4.752036601
E02001188	7.590205232
E02001189	8.699143344
E02001190	3.61293018
E02001191	5.52121289
E02001192	6.065273243
E02001193	3.907563245
E02001194	3.900918885
E02001195	0.63450274
E02001196	8.680379792
E02001197	7.350737956
E02001198	10.42065751
E02001199	10.2086568
E02001200	8.362631782
E02001201	2.326800319
E02001202	20.6626583
E02001203	1.79726822
E02001204	15.14741503
E02001205	4.335632924
E02001206	1.362248169
E02001207	6.021483938
E02001208	27.95054053
E02001209	5.412352785
E02001210	8.252743348
E02001211	21.76430229
E02001212	5.156953313
E02001213	5.241257111
E02001214	10.1843291
E02001215	4.456100991
E02001216	28.94575605
E02001217	9.70650385
E02001218	5.101968743
E02001219	3.35601613
E02001220	19.01278207
E02001221	3.521162915
E02001222	6.194253279
E02001223	6.762087242
E02001224	7.070655826
E02001225	12.21158771
E02001226	8.236342518
E02001227	5.545844641
E02001228	10.56143279
E02001229	3.71427845
E02001230	11.2826452
E02001231	6.359471886
E02001232	8.328705757
E02001233	2.696510871
E02001234	8.629505018
E02001235	4.715656217
E02001236	5.70514316
E02001237	8.93665158
E02001238	30.23320691
E02001239	6.018232027
E02001240	7.223382464
E02001241	7.296763746
E02001242	7.591757601
E02001243	4.099376245
E02001244	4.46204958
E02001245	4.238635053
E02001246	2.947976087
E02001247	16.31795382
E02001248	2.684349246
E02001249	22.54006615
E02001250	3.049234128
E02001251	16.0084305
E02001252	3.04335537
E02001253	11.13846169
E02001254	35.85820331
E02001255	8.513223699
E02001256	3.629469456
E02001257	17.37273986
E02001258	10.49981344
E02001259	8.969064197
E02001260	5.062763553
E02001261	14.81477144
E02001262	7.803659722
E02001263	9.7859503
E02001264	4.018859862
E02001265	11.06553117
E02001266	10.98832753
E02001267	5.342512797
E02001268	12.15365259
E02001269	9.687523069
E02001270	6.60414643
E02001271	20.81800099
E02001272	21.06302176
E02001273	11.62416062
E02001274	8.601252644
E02001275	10.0891805
E02001276	31.38086654
E02001277	14.1933331
E02001278	23.28224139
E02001279	10.0167788
E02001280	4.883876597
E02001281	25.89433146
E02001282	14.8249851
E02001283	23.7095145
E02001284	24.83009415
E02001285	38.67345443
E02001286	8.966611255
E02001287	2.557014281
E02001288	2.981402053
E02001289	4.92298964
E02001290	6.646096851
E02001291	10.04643826
E02001292	18.32063269
E02001293	2.471690693
E02001294	13.83477286
E02001295	9.566876626
E02001296	20.47095825
E02001297	3.628316267
E02001298	3.643554999
E02001299	9.29701073
E02001300	9.034905089
E02001301	9.181658333
E02001302	4.245563618
E02001303	4.50637725
E02001304	6.833839482
E02001305	8.717958484
E02001306	9.149146692
E02001307	8.997824719
E02001308	6.742796631
E02001309	6.86622799
E02001310	5.300007166
E02001311	9.795459104
E02001312	5.283323932
E02001313	6.139259338
E02001314	29.55886671
E02001315	11.55009249
E02001316	5.863670334
E02001317	5.708618313
E02001318	2.895743026
E02001319	0.583206125
E02001320	6.627229986
E02001321	6.884836852
E02001322	2.858657629
E02001323	5.238274905
E02001324	9.213159714
E02001325	12.50942419
E02001326	8.237302541
E02001327	6.154025142
E02001328	11.47021085
E02001329	8.102937212
E02001330	13.65577994
E02001331	6.382421842
E02001332	6.575453566
E02001333	3.290834539
E02001334	5.870027922
E02001335	7.902308256
E02001336	5.132982461
E02001337	4.243905206
E02001338	15.30401638
E02001339	3.114975667
E02001340	9.219063123
E02001341	8.879403629
E02001342	7.640601084
E02001343	3.769783242
E02001344	7.259218263
E02001345	5.955085922
E02001346	5.556030987
E02001347	6.035766383
E02001348	8.306627729
E02001349	16.09859806
E02001350	9.285901313
E02001351	10.12694247
E02001352	21.2992624
E02001353	8.45883963
E02001354	6.401575219
E02001355	6.567844007
E02001356	10.81193426
E02001357	5.627721227
E02001358	3.494928795
E02001359	11.73730024
E02001360	2.444490243
E02001361	1.394125957
E02001362	6.121690262
E02001363	5.917089665
E02001364	1.895469666
E02001365	5.777034246
E02001366	8.708124046
E02001367	5.727797445
E02001368	11.11384449
E02001369	4.307101999
E02001370	4.936974021
E02001371	3.879983249
E02001372	1.775530698
E02001373	3.847676902
E02001374	6.232324126
E02001375	7.414848979
E02001376	2.280979403
E02001377	2.808031581
E02001378	6.088967507
E02001380	4.749959431
E02001381	3.128755056
E02001382	10.16839116
E02001383	18.00327839
E02001384	3.881282819
E02001385	1.644991032
E02001386	7.353206619
E02001387	5.447508072
E02001388	6.842866651
E02001389	16.05796155
E02001390	9.134512956
E02001391	7.307781965
E02001392	23.40745577
E02001393	5.828168758
E02001394	8.103070412
E02001395	3.33002057
E02001396	8.692966382
E02001397	7.927203059
E02001398	10.35647534
E02001399	21.1835996
E02001400	2.790719474
E02001401	13.29816794
E02001402	3.595496144
E02001403	12.18916223
E02001404	4.496250477
E02001405	11.98820447
E02001406	15.19371334
E02001407	14.29368598
E02001408	22.31512695
E02001409	7.778352502
E02001410	13.24409443
E02001411	9.49007048
E02001412	7.20086118
E02001413	45.49692572
E02001414	34.84004271
E02001415	7.437284359
E02001416	29.47495029
E02001417	11.77504981
E02001418	1.901902517
E02001419	9.275253979
E02001420	22.62809799
E02001421	18.73368391
E02001422	21.24193534
E02001423	36.14850583
E02001424	14.46690517
E02001425	8.143358451
E02001426	5.282490141
E02001427	14.69663051
E02001428	8.162485131
E02001429	9.931016623
E02001430	11.13905784
E02001431	11.4533289
E02001432	6.241457405
E02001433	4.563488258
E02001434	8.380657555
E02001435	1.679256155
E02001436	7.562161291
E02001437	2.699334216
E02001438	3.636883622
E02001439	6.783533761
E02001440	5.708799507
E02001441	0.632321134
E02001442	4.424708726
E02001443	2.928771486
E02001444	13.98366636
E02001445	4.724463864
E02001446	5.603972615
E02001447	2.609603588
E02001448	6.256777493
E02001449	10.24368047
E02001450	12.58268533
E02001451	12.26465903
E02001452	4.863914633
E02001453	5.544520937
E02001454	9.278873017
E02001455	9.146652279
E02001456	4.778552868
E02001457	3.148074485
E02001458	3.992110909
E02001459	1.340471628
E02001460	3.671400175
E02001461	1.476441041
E02001462	4.779626036
E02001463	8.950688407
E02001464	10.93972232
E02001465	5.737368965
E02001466	2.996111031
E02001467	14.5564554
E02001468	10.42679215
E02001469	12.35683379
E02001470	11.39761538
E02001471	10.11604894
E02001472	15.22649403
E02001473	4.02465708
E02001474	34.82245486
E02001475	2.453364618
E02001476	11.46673119
E02001477	21.13242261
E02001478	17.09682103
E02001479	7.606777547
E02001480	19.28018005
E02001481	25.51798632
E02001482	41.26372125
E02001483	17.00083347
E02001484	7.425227463
E02001485	11.19191388
E02001486	16.8848729
E02001487	15.87320256
E02001488	11.86721318
E02001489	17.10354923
E02001490	12.40799359
E02001491	21.70204878
E02001492	19.28596304
E02001493	14.5125799
E02001494	11.0244258
E02001495	5.161958525
E02001496	6.823823107
E02001497	11.09754641
E02001498	21.23217197
E02001499	22.56882912
E02001500	30.21246919
E02001501	37.09951861
E02001502	21.0030211
E02001503	20.84630002
E02001504	33.69690792
E02001505	24.63550844
E02001506	9.324478297
E02001507	9.680196045
E02001508	6.397212626
E02001509	3.275758438
E02001510	7.290717249
E02001511	5.387697252
E02001512	3.135790587
E02001513	4.524589265
E02001514	3.413413996
E02001515	8.490573057
E02001516	6.806810869
E02001517	5.403854774
E02001518	2.686457977
E02001519	6.640716985
E02001520	7.237978404
E02001521	4.816031826
E02001522	10.71407838
E02001523	2.938555084
E02001524	4.998848656
E02001525	3.045416337
E02001526	4.853884285
E02001527	17.45024042
E02001528	1.138062941
E02001529	10.95488338
E02001530	1.386555715
E02001531	5.563648397
E02001532	3.100409536
E02001533	3.486436673
E02001534	5.642188306
E02001535	2.490925875
E02001536	2.97879703
E02001537	11.21874816
E02001538	5.056336375
E02001539	23.17768771
E02001540	8.645187711
E02001541	7.260857614
E02001542	24.46797871
E02001543	2.54016973
E02001544	1.366565088
E02001545	32.90723153
E02001546	5.668748602
E02001547	12.07648884
E02001548	10.14423341
E02001549	5.84517906
E02001550	17.58522601
E02001551	3.692093923
E02001552	10.06287393
E02001553	17.1668478
E02001554	2.373498232
E02001555	11.61661847
E02001556	3.263913397
E02001557	7.154640931
E02001558	9.855910113
E02001559	14.13822975
E02001560	10.63173841
E02001561	18.12972511
E02001562	14.31487693
E02001563	18.13561968
E02001564	15.39860867
E02001565	1.496135377
E02001566	9.251378364
E02001567	6.09320505
E02001568	4.011095729
E02001569	6.718435747
E02001570	7.359663592
E02001571	26.80855397
E02001572	0.881523918
E02001573	23.14853831
E02001574	10.49555281
E02001575	19.31911086
E02001576	11.32164335
E02001577	47.05037428
E02001578	22.88085126
E02001579	10.43258874
E02001580	6.300686918
E02001581	23.1757508
E02001582	8.171425989
E02001583	10.10201976
E02001584	11.12142468
E02001585	6.055284875
E02001586	4.432708705
E02001587	3.624717255
E02001588	9.352442321
E02001589	16.63537553
E02001590	6.386155815
E02001591	7.371652749
E02001592	8.031742106
E02001593	3.57506686
E02001594	10.3710461
E02001595	6.194804374
E02001596	7.610618148
E02001597	20.46614607
E02001598	3.836971036
E02001599	9.231711983
E02001600	17.13559966
E02001601	9.969940047
E02001602	10.15703311
E02001603	4.585562323
E02001604	14.19289611
E02001605	4.719416749
E02001606	4.744412243
E02001607	10.68661307
E02001608	8.42910497
E02001609	13.21729684
E02001610	14.14883533
E02001611	7.911270159
E02001612	3.195097642
E02001613	16.01377615
E02001614	6.836700983
E02001615	8.405362917
E02001616	4.319114783
E02001617	1.200448215
E02001618	2.683626454
E02001619	6.243181338
E02001620	5.79328331
E02001621	2.010701041
E02001622	3.299265611
E02001623	5.511293596
E02001624	5.304047985
E02001625	7.702711455
E02001626	6.331687246
E02001627	3.864585353
E02001628	15.08687936
E02001629	31.21878233
E02001630	12.50268458
E02001631	12.63005738
E02001632	15.46176386
E02001633	4.029267837
E02001634	8.817348141
E02001635	15.17790849
E02001636	16.80579642
E02001637	13.6347198
E02001638	6.091958252
E02001639	3.115952861
E02001640	11.73278427
E02001642	12.47518171
E02001643	7.187109738
E02001646	6.69367267
E02001647	16.24591904
E02001648	5.173537392
E02001649	12.45532244
E02001650	4.184132977
E02001651	11.09771989
E02001652	10.1399656
E02001653	5.191923923
E02001654	11.17647083
E02001655	7.009841077
E02001656	8.447341684
E02001657	11.94079502
E02001658	11.55790975
E02001659	11.96510347
E02001660	8.992311782
E02001661	8.959909006
E02001662	8.252180377
E02001663	2.958693716
E02001664	5.517998292
E02001665	21.88882314
E02001666	3.794272714
E02001669	4.984980998
E02001670	14.07549186
E02001671	10.78271677
E02001672	3.22186905
E02001673	3.578721397
E02001674	7.709659241
E02001675	8.374329757
E02001676	5.683354372
E02001678	16.15326935
E02001679	13.34242958
E02001680	7.151244377
E02001681	17.42937672
E02001682	8.35286951
E02001683	11.47929994
E02001684	7.552050788
E02001685	9.2307878
E02001686	6.999829731
E02001688	4.272729445
E02001689	7.602256677
E02001690	6.923827742
E02001691	13.12278361
E02001692	17.06210962
E02001693	9.812259025
E02001694	20.97256234
E02001695	4.307008836
E02001696	5.000604222
E02001697	15.27211057
E02001698	5.153574156
E02001699	4.655796986
E02001700	6.536383956
E02001701	5.502463022
E02001702	16.85039148
E02001703	18.52658717
E02001704	7.608031964
E02001705	12.51136271
E02001706	8.650584081
E02001707	9.353382576
E02001708	7.588632276
E02001709	20.6611268
E02001710	23.69290776
E02001711	13.08877479
E02001712	5.815232059
E02001713	16.53361328
E02001714	3.912567206
E02001715	9.624312708
E02001718	3.664186125
E02001719	5.849447034
E02001720	7.182044426
E02001721	3.102674616
E02001722	3.41000507
E02001723	15.49440607
E02001724	7.254393517
E02001725	14.03144412
E02001726	24.58157544
E02001727	9.114397339
E02001728	7.140594334
E02001729	14.02797621
E02001730	4.14423322
E02001731	5.747340972
E02001732	3.280698161
E02001733	5.982341993
E02001734	4.628492922
E02001735	6.686058969
E02001736	13.57854968
E02001737	14.34771411
E02001738	11.56197414
E02001739	9.24747174
E02001740	14.09582747
E02001741	2.422356378
E02001742	3.767903296
E02001743	3.621296485
E02001744	21.39669216
E02001745	4.906657184
E02001746	32.08765772
E02001747	12.98278811
E02001748	2.656670081
E02001749	9.280044025
E02001750	9.764831316
E02001751	5.715976025
E02001752	15.37323034
E02001753	3.708534222
E02001754	7.179148586
E02001755	10.99225482
E02001756	4.818132873
E02001757	10.0068032
E02001758	5.687821215
E02001759	7.146251691
E02001760	9.328628331
E02001761	3.889431337
E02001762	7.507135041
E02001763	6.486547588
E02001764	8.710832902
E02001765	7.299242328
E02001766	5.125569885
E02001767	3.63553787
E02001768	6.254671115
E02001769	8.312472153
E02001770	10.05106024
E02001771	9.615582434
E02001772	15.39063435
E02001773	1.20402928
E02001774	6.089883915
E02001775	10.36796046
E02001776	2.181210062
E02001777	7.207640925
E02001778	3.673393572
E02001779	6.6873136
E02001780	5.610005654
E02001781	7.827082733
E02001782	5.365188072
E02001783	2.298349934
E02001784	5.179454029
E02001785	5.855075462
E02001786	2.828568494
E02001787	14.92473556
E02001788	17.74422301
E02001789	7.504750047
E02001790	8.166990119
E02001791	2.632582073
E02001792	8.501107267
E02001793	6.55940206
E02001794	12.84055798
E02001795	15.38705229
E02001796	7.539244698
E02001797	15.06761813
E02001798	4.375085658
E02001799	4.642813646
E02001800	2.562239591
E02001801	3.447239545
E02001802	8.848389851
E02001803	9.126921498
E02001804	9.858485477
E02001805	17.86710061
E02001806	4.165823477
E02001807	19.51781941
E02001808	2.644190712
E02001809	14.01410668
E02001810	3.940811079
E02001811	4.675794994
E02001812	5.386449435
E02001813	3.355519353
E02001814	5.367377968
E02001815	11.78447958
E02001816	5.159961333
E02001817	10.40530653
E02001818	7.770491074
E02001819	9.541877838
E02001820	14.21499507
E02001821	9.925977131
E02001822	7.17120028
E02001823	9.260338499
E02001824	7.778244844
E02001825	8.210854266
E02001826	4.268460261
E02001827	9.410327889
E02001828	4.258048228
E02001829	4.939032856
E02001830	2.341029118
E02001831	6.793410073
E02001832	4.815109944
E02001833	7.852895134
E02001834	12.21610225
E02001835	6.284053377
E02001836	4.037630299
E02001837	9.097963292
E02001838	4.217692746
E02001839	10.26107255
E02001840	5.243638814
E02001841	9.842411277
E02001842	5.107922512
E02001843	8.714909099
E02001844	8.001543092
E02001845	9.077327684
E02001846	2.072512056
E02001847	4.366320905
E02001848	2.753406386
E02001849	9.811362637
E02001850	15.04930032
E02001851	2.341481309
E02001852	19.55411654
E02001854	8.545708148
E02001855	2.734014184
E02001856	2.550348788
E02001857	4.807332255
E02001858	5.797369267
E02001859	7.354993439
E02001860	10.98565907
E02001861	15.88898959
E02001862	18.07754793
E02001863	4.337577291
E02001864	9.409532378
E02001865	2.237375627
E02001866	3.06944522
E02001867	6.340739607
E02001868	7.67892229
E02001869	8.918524487
E02001870	3.565693504
E02001871	14.14582932
E02001872	12.03782966
E02001873	3.724950339
E02001874	5.522016822
E02001875	5.494207678
E02001876	6.522201284
E02001877	5.053297758
E02001878	9.067761549
E02001879	5.850195577
E02001880	5.935086664
E02001881	4.441946005
E02001882	5.305548391
E02001883	2.251226569
E02001884	12.46104574
E02001886	3.656881828
E02001888	10.41088941
E02001889	5.297655737
E02001890	3.997723946
E02001892	5.551638856
E02001893	2.92363256
E02001895	3.801501679
E02001896	3.772703714
E02001897	13.31697048
E02001898	4.535218226
E02001899	9.827749488
E02001900	7.036907488
E02001901	6.815961837
E02001902	5.470310104
E02001903	5.183125831
E02001904	3.556652641
E02001905	2.812138075
E02001906	7.416034141
E02001907	1.218826978
E02001908	2.381353826
E02001909	10.44976715
E02001910	3.155468487
E02001911	2.600200317
E02001913	12.89108575
E02001914	6.458399337
E02001915	9.101715754
E02001916	12.03375901
E02001918	4.506250893
E02001919	14.36484957
E02001920	3.063114136
E02001921	8.488020462
E02001922	17.37203097
E02001923	9.625988198
E02001924	4.145967096
E02001925	4.327049062
E02001926	7.681045944
E02001927	6.568817188
E02001928	5.346144745
E02001929	10.74632237
E02001930	6.584982166
E02001931	3.60096478
E02001932	10.79856102
E02001933	8.635870069
E02001934	2.936394914
E02001935	5.596143187
E02001936	10.51737868
E02001937	4.452925706
E02001938	4.541404401
E02001939	8.604062099
E02001941	2.511420965
E02001942	17.72362226
E02001943	8.440705118
E02001944	10.57954833
E02001945	3.619332816
E02001946	10.3122263
E02001947	7.212348039
E02001948	7.177277281
E02001949	4.604028827
E02001950	8.40081658
E02001951	3.544805129
E02001952	5.302374053
E02001953	1.415663678
E02001954	1.634694172
E02001955	7.479150397
E02001956	13.41402387
E02001957	13.59005271
E02001958	5.79030919
E02001959	5.213148846
E02001961	4.650383023
E02001962	2.905189392
E02001963	9.142030914
E02001964	4.515526628
E02001965	2.047304718
E02001966	7.65194424
E02001967	0.656551291
E02001968	9.858481391
E02001969	3.548157332
E02001970	6.458154568
E02001971	3.767255248
E02001972	5.240615021
E02001973	4.848304908
E02001974	5.729386019
E02001975	20.23424268
E02001976	5.60505654
E02001977	3.196449529
E02001978	12.30182793
E02001979	4.289235954
E02001980	4.39496818
E02001981	9.930638412
E02001982	4.126830871
E02001983	3.164358703
E02001984	8.402706308
E02001985	12.19371156
E02001986	7.91079478
E02001987	4.524301801
E02001988	7.492092046
E02001989	3.299912209
E02001990	10.75403724
E02001991	7.309462779
E02001992	6.110416968
E02001993	12.67193307
E02001994	8.829691168
E02001995	10.46216421
E02001996	9.134950783
E02001997	3.186066744
E02001998	3.047470577
E02001999	2.505796982
E02002000	14.74916887
E02002001	15.27336522
E02002002	8.749756647
E02002003	1.701354709
E02002004	12.34932118
E02002005	1.403950237
E02002006	0.841922683
E02002007	4.008028125
E02002008	1.985495436
E02002009	14.02895158
E02002010	11.76899813
E02002011	1.719734986
E02002012	5.949791602
E02002013	2.416674049
E02002014	6.264329472
E02002015	12.07604811
E02002016	4.077628761
E02002017	3.582686719
E02002018	3.184722627
E02002019	3.991806743
E02002020	7.334184531
E02002021	7.591735522
E02002022	13.14223102
E02002023	3.574486527
E02002024	9.467755426
E02002025	8.765233772
E02002026	11.41697312
E02002027	48.49494436
E02002028	10.40502358
E02002029	3.367523706
E02002030	9.21540466
E02002031	1.574496345
E02002032	10.68061607
E02002033	18.24892621
E02002034	7.821868889
E02002035	2.91150742
E02002036	6.770625053
E02002037	0.968277359
E02002038	6.70534049
E02002039	10.02706531
E02002040	9.522791879
E02002041	2.880417563
E02002042	2.642456033
E02002043	5.352868583
E02002044	9.757075496
E02002045	4.36680468
E02002046	9.035997211
E02002047	14.17681472
E02002048	13.87681277
E02002049	3.657815441
E02002051	10.92980492
E02002052	16.79583901
E02002053	13.36402754
E02002054	11.2872234
E02002055	6.890270713
E02002056	8.644497367
[truncated: 6,481 more rows]
