# Supplementary material for: Great Britain transport, housing, and employment access datasets for small-area urban area analytics
Source: Data Brief. 2019 Oct 14;27:104616. doi: 10.1016/j.dib.2019.104616 (PMC6831819; doi:10.1016/j.dib.2019.104616)
Supplement: Multimedia component 1 [file mmc1.zip › DiB2/Data_reduced/GB_MSOA_PTAI_2016.shp/GB_MSOA_2011.prj]

PROJCS["OSGB_1936_British_National_Grid",GEOGCS["GCS_OSGB 1936",DATUM["D_OSGB_1936",SPHEROID["Airy_1830",6377563.396,299.3249646]],PRIMEM["Greenwich",0.0],UNIT["Degree",0.0174532925199433]],PROJECTION["Transverse_Mercator"],PARAMETER["false_easting",400000.0],PARAMETER["false_northing",-100000.0],PARAMETER["central_meridian",-2.0],PARAMETER["scale_factor",0.9996012717],PARAMETER["latitude_of_origin",49.0],UNIT["Meter",1.0]]
