# Supplementary material for: Great Britain transport, housing, and employment access datasets for small-area urban area analytics
Source: Data Brief. 2019 Oct 14;27:104616. doi: 10.1016/j.dib.2019.104616 (PMC6831819; doi:10.1016/j.dib.2019.104616)
Supplement: Multimedia component 1 [file mmc1.zip › DiB2/Data_reduced/GB_STOP_PTAI_2016.csv]

stop_id	Longitude	Latitude	Stop_Type	PTAI
010000001	-2.5168422367	51.4844053019	Bus	3.72958
010000002	-2.5972353109	51.4527863942	Bus	13.92336
010000007	-2.5914397675	51.4965150067	Bus	15.3844
010000008	-2.5831035788	51.4121792373	Bus	22.69318
010000009	-2.5673077423	51.4266255021	Bus	1.85264
010000010	-2.5683283321	51.426575598	Bus	1.65528
010000015	-2.6234179147	51.4203699166	Bus	1.48938
010000016	-2.5899347599	51.4948681392	Bus	2.8115
010000019	-2.6917702651	51.5153968071	Bus	2.0939
010000020	-2.6918389084	51.5151716125	Bus	2.0637
010000021	-2.6968903212	51.5005573251	Bus	1.2395
010000022	-2.6663199435	51.4995931059	Bus	2.0637
010000027	-2.5928669312	51.415529102	Bus	1.48938
010000029	-2.6090535307	51.414070346	Bus	1.48938
010000030	-2.699018902	51.5012639833	Bus	2.0916
010000031	-2.5959818628	51.4559937995	Bus	9.706
010000032	-2.592261935	51.4065494465	Bus	10.93634
01000053203	-2.5923705431	51.4594199377	Bus	2.3169
01000053204	-2.5924419238	51.4593746188	Bus	1.5157
01000053205	-2.5924847522	51.4593474274	Bus	3.41672
01000053206	-2.5925418566	51.4593111722	Bus	2.6603
01000053207	-2.5925990774	51.459283908	Bus	2.7459
01000053208	-2.5926413231	51.4592117613	Bus	2.0371
01000053209	-2.5926841512	51.4591845698	Bus	1.3369
01000053210	-2.5927413718	51.4591573056	Bus	2.92084
01000053211	-2.5927985923	51.4591300413	Bus	2.75092
01000053212	-2.5928703218	51.4591116952	Bus	1.33532
01000053214	-2.5929420512	51.459093349	Bus	2.61542
01000053216	-2.592984879	51.4590661575	Bus	4.67338
01000053218	-2.5931424969	51.4590114101	Bus	6.719
01000053227	-2.6003033144	51.4507925573	Bus	17.23956
01000053228	-2.6003338637	51.4509272755	Bus	14.22718
01000053287	-2.6900016421	51.4965878075	Bus	0.0237
01000053288	-2.6833245076	51.486457391	Bus	0.0237
01000053305	-2.6154830572	51.4794780554	Bus	10.2348
01000053310	-2.6129550918	51.4681438782	Bus	29.64364
01000053312	-2.5815428123	51.4217541574	Bus	2.0002
0100053233	-2.6059116685	51.450484955	Bus	12.8569
0100053234	-2.6056965362	51.450540017	Bus	9.82762
0100053236	-2.6163169353	51.4462675599	Bus	1.2387
0100053239	-2.6021341954	51.4466649878	Bus	1.2387
0100053240	-2.5996386099	51.4461922341	Bus	1.3324
0100053241	-2.5989621184	51.4461777102	Bus	1.2387
0100053247	-2.6003940377	51.4555127065	Bus	0.0437
0100053248	-2.5981347043	51.4610361322	Bus	0.5983
0100053249	-2.597906883	51.4612261188	Bus	0.6196
0100053250	-2.6011116877	51.45974409	Bus	5.17
0100053252	-2.5977372275	51.4658666646	Bus	5.1482
0100053254	-2.6013730711	51.4708653922	Bus	0.0812
0100053255	-2.604769586	51.4773038972	Bus	0.0079
0100053257	-2.6019557321	51.4757538403	Bus	0.0079
0100053258	-2.5999261272	51.474703235	Bus	0.6196
0100053259	-2.5985569971	51.473505358	Bus	0.6594
0100053260	-2.5976574467	51.4729794427	Bus	0.6196
0100053261	-2.5950083145	51.4707719909	Bus	0.6062
0100053263	-2.5760210016	51.4801102042	Bus	2.771
0100053265	-2.6229353094	51.5001013838	Bus	0.4982
0100053266	-2.6172772229	51.5014350881	Bus	0.6467
0100053267	-2.6033857389	51.509905524	Bus	0.6657
0100053281	-2.6908390675	51.5052867533	Bus	0.1072
0100053283	-2.6868913474	51.5033767516	Bus	0.1072
0100053291	-2.6342206579	51.5087717054	Bus	6.37936
0100053293	-2.6198141539	51.5132096528	Bus	10.24496
0100053294	-2.6194170466	51.5126183082	Bus	10.04068
0100053295	-2.6246445981	51.4944635561	Bus	4.632
0100053296	-2.6265797295	51.4948218852	Bus	4.5013
0100053297	-2.6272269065	51.4947464919	Bus	4.7258
0100053298	-2.6313038778	51.4947785593	Bus	4.7258
0100053299	-2.6329456423	51.4947517243	Bus	4.5013
0100053300	-2.6357259299	51.4937296227	Bus	4.7076
0100053301	-2.6367168746	51.4935174385	Bus	4.5218
0100053303	-2.6217752803	51.4921409944	Bus	0.0079
0100053304	-2.6219610483	51.4920321099	Bus	0.0853
0100053311	-2.5818654723	51.4222470982	Bus	2.1176
0100053313	-2.576804619	51.4246549173	Bus	5.8334
0100053315	-2.5762157603	51.4247207564	Bus	6.20062
0100053320	-2.5623674108	51.4260648588	Bus	10.95008
0100053321	-2.6237403694	51.4144786312	Bus	0.3689
0100053339	-2.6142794386	51.4424118417	Bus	4.2484
0100053340	-2.5950369546	51.4375657112	Bus	0.3492
0100053343	-2.6252624136	51.4406543313	Bus	9.6183
0100053345	-2.6284675911	51.44355948	Bus	2.92084
0100053346	-2.6283090815	51.4435423466	Bus	2.92
0100BAC30684	-2.5264290117	51.4264836041	Bus	8.24162
0100BAC30685	-2.5258262923	51.4266032021	Bus	8.44944
0100BAC30742	-2.5343610364	51.4159813917	Bus	0.035
0100BAC30743	-2.5344754398	51.4159269198	Bus	0.0357
0100BAC30946	-2.5595478541	51.4130763845	Bus	2.2851
0100BAZ02458	-2.574851804	51.4489689752	Bus	0.0079
0100BRA01798	-2.5875926569	51.459479955	Bus	4.9688
0100BRA10006	-2.6282652433	51.4298662346	Bus	4.0315
0100BRA10008	-2.6269131366	51.4319685398	Bus	4.2231
0100BRA10009	-2.6265590762	51.4323750594	Bus	4.0315
0100BRA10010	-2.6232726016	51.4329410787	Bus	4.2231
0100BRA10011	-2.6228307276	51.4332401537	Bus	4.0315
0100BRA10012	-2.6191270788	51.434878283	Bus	4.011
0100BRA10013	-2.619024683	51.4347529404	Bus	4.203
0100BRA10014	-2.6195510525	51.4353795763	Bus	0.0745
0100BRA10015	-2.6211179361	51.4374123929	Bus	0.71576
0100BRA10016	-2.6209172693	51.4374674063	Bus	0.84906
0100BRA10021	-2.617492635	51.4427546217	Bus	4.2662
0100BRA10022	-2.6162883391	51.4430756694	Bus	4.2502
0100BRA10023	-2.6143103853	51.4425735294	Bus	4.2502
0100BRA10033	-2.6019070943	51.4414330083	Bus	4.2133
0100BRA10034	-2.600574655	51.4418624526	Bus	4.1904
0100BRA10035	-2.5969898495	51.4427979188	Bus	4.0468
0100BRA10036	-2.5963706068	51.4427561134	Bus	4.211
0100BRA10037	-2.5964062016	51.4443834225	Bus	4.2315
0100BRA10038	-2.5960403142	51.4450147	Bus	4.0744
0100BRA10039	-2.5925666664	51.4456707231	Bus	4.126
0100BRA10040	-2.5933575554	51.4456307548	Bus	4.2484
0100BRA10047	-2.6171566002	51.4349066606	Bus	4.1206
0100BRA10048	-2.6133355825	51.4342523462	Bus	4.3272
0100BRA10049	-2.6113744682	51.4339029271	Bus	4.1127
0100BRA10050	-2.6113875802	51.4359619529	Bus	4.2583
0100BRA10051	-2.6120260576	51.4363722371	Bus	4.1127
0100BRA10053	-2.6122837618	51.4384299842	Bus	0.1017
0100BRA10055	-2.6100506898	51.4403568562	Bus	4.2338
0100BRA10056	-2.6059659738	51.440458974	Bus	4.2484
0100BRA10057	-2.6053497279	51.4406419923	Bus	4.2338
0100BRA10059	-2.6170739933	51.4405179011	Bus	4.2088
0100BRA10062	-2.5605219579	51.417477656	Bus	2.7546
0100BRA10064	-2.5783194269	51.4432422179	Bus	14.98942
0100BRA10065	-2.5930390895	51.444373535	Bus	13.92062
0100BRA10066	-2.5932525765	51.4441926214	Bus	4.63922
0100BRA10067	-2.5946376801	51.4433763522	Bus	4.7039
0100BRA10068	-2.5945521724	51.4434397276	Bus	13.4866
0100BRA10069	-2.5951297933	51.4413866972	Bus	1.249
0100BRA10070	-2.5951714342	51.4412695941	Bus	12.78296
0100BRA10071	-2.6004935096	51.4389675523	Bus	1.3101
0100BRA10072	-2.600452946	51.4391655768	Bus	0.1665
0100BRA10073	-2.6017508967	51.439401694	Bus	9.32094
0100BRA10074	-2.6031923	51.4385131001	Bus	8.95234
0100BRA10075	-2.6051814962	51.4366235849	Bus	9.35564
0100BRA10076	-2.6065533217	51.4359241334	Bus	13.7934
0100BRA10077	-2.6077877622	51.4346319277	Bus	14.13482
0100BRA10078	-2.6099205735	51.4316715752	Bus	5.04812
0100BRA10079	-2.6134638878	51.4277237118	Bus	4.33992
0100BRA10080	-2.6139522101	51.4265971929	Bus	4.20932
0100BRA10081	-2.6146685884	51.4242466052	Bus	4.31942
0100BRA10082	-2.6149658913	51.4238943691	Bus	4.20932
0100BRA10083	-2.6159028432	51.4219112745	Bus	4.31942
0100BRA10084	-2.6165115338	51.4211887373	Bus	4.13242
0100BRA10086	-2.6173193905	51.4181722634	Bus	10.18882
0100BRA10087	-2.6176870765	51.4177117486	Bus	9.71704
0100BRA10088	-2.6179449502	51.4155074204	Bus	4.60672
0100BRA10089	-2.618516094	51.4152076803	Bus	4.61092
0100BRA10090	-2.6205017043	51.413174046	Bus	4.52742
0100BRA10091	-2.6210959515	51.4124605519	Bus	4.65042
0100BRA10092	-2.6250162994	51.412089027	Bus	4.38122
0100BRA10093	-2.6262956644	51.4120642116	Bus	4.15852
0100BRA10094	-2.6274963381	51.410493228	Bus	4.15852
0100BRA10095	-2.6276074144	51.410204898	Bus	4.37332
0100BRA10096	-2.6290486295	51.4073108254	Bus	4.15852
0100BRA10097	-2.6289359649	51.407482273	Bus	4.39262
0100BRA10098	-2.6278234188	51.4060315805	Bus	4.18142
0100BRA10099	-2.6261315028	51.4063643371	Bus	4.39262
0100BRA10100	-2.6228906241	51.4069750667	Bus	4.13882
0100BRA10101	-2.6206495419	51.4071038528	Bus	4.33832
0100BRA10102	-2.61709619	51.4058727736	Bus	4.08762
0100BRA10103	-2.6165769704	51.4057496232	Bus	4.33832
0100BRA10104	-2.6136257397	51.4054504077	Bus	4.33832
0100BRA10105	-2.6124749705	51.4054024791	Bus	4.08762
0100BRA10106	-2.6069396496	51.4053773361	Bus	4.10812
0100BRA10107	-2.6064072767	51.4053441261	Bus	4.33832
0100BRA10108	-2.6009437158	51.404212347	Bus	4.35012
0100BRA10109	-2.6010560057	51.4040049613	Bus	4.12272
0100BRA10110	-2.6134502505	51.4299267466	Bus	4.82342
0100BRA10111	-2.6089378601	51.4334930055	Bus	4.83132
0100BRA10112	-2.5998731164	51.4410298211	Bus	13.31614
0100BRA10114	-2.6048735166	51.4307356266	Bus	4.33832
0100BRA10115	-2.6049866843	51.4305911755	Bus	4.15852
0100BRA10116	-2.6044607092	51.4288854701	Bus	4.06472
0100BRA10117	-2.604190901	51.4280596266	Bus	4.39222
0100BRA10119	-2.6058725626	51.4236180406	Bus	4.08292
0100BRA10120	-2.6063543852	51.4230760466	Bus	4.39222
0100BRA10121	-2.6088942667	51.4215612622	Bus	4.08292
0100BRA10122	-2.6098956454	51.4211604194	Bus	4.41152
0100BRA10123	-2.6127638131	51.4205520026	Bus	4.10182
0100BRA10124	-2.6139481014	51.4198534422	Bus	4.39462
0100BRA10125	-2.6151177818	51.4148569107	Bus	5.81122
0100BRA10126	-2.614713976	51.4147691129	Bus	6.2439
0100BRA10127	-2.6116373054	51.4137331846	Bus	4.32492
0100BRA10128	-2.6115075416	51.4137068869	Bus	4.72842
0100BRA10129	-2.6095599521	51.4110644809	Bus	4.32492
0100BRA10130	-2.609240422	51.4108233667	Bus	4.72842
0100BRA10131	-2.6056880316	51.4085758736	Bus	4.78002
0100BRA10132	-2.6060627745	51.4086458693	Bus	4.37852
0100BRA10133	-2.5996733333	51.407105198	Bus	4.71342
0100BRA10134	-2.5997855183	51.4068888226	Bus	4.37622
0100BRA10135	-2.5956838893	51.4065680642	Bus	4.75562
0100BRA10136	-2.593601931	51.4067764493	Bus	4.08292
0100BRA10137	-2.5916480438	51.4057702692	Bus	4.39462
0100BRA10138	-2.5915611931	51.4046107765	Bus	4.12272
0100BRA10139	-2.5952287975	51.4036300857	Bus	4.35012
0100BRA10140	-2.5961048586	51.4035626893	Bus	4.12272
0100BRA10147	-2.5935020607	51.4079458779	Bus	2.3525
0100BRA10148	-2.5933259345	51.407668027	Bus	2.4483
0100BRA10149	-2.594613078	51.4104669151	Bus	2.4061
0100BRA10150	-2.594849767	51.4109782409	Bus	2.3525
0100BRA10151	-2.5971098873	51.4167034513	Bus	5.852
0100BRA10152	-2.5956345602	51.416045575	Bus	5.12032
0100BRA10153	-2.5992437375	51.4182301378	Bus	4.11652
0100BRA10154	-2.5986618838	51.4199235512	Bus	5.9107
0100BRA10156	-2.59805011	51.4204302104	Bus	6.28362
0100BRA10157	-2.5968659457	51.4222615623	Bus	2.04
0100BRA10158	-2.596437094	51.4224615633	Bus	2.1502
0100BRA10159	-2.5927380659	51.4255734747	Bus	2.04
0100BRA10160	-2.5926362286	51.425484073	Bus	2.1502
0100BRA10161	-2.5864463788	51.4284465044	Bus	6.12072
0100BRA10162	-2.5864699625	51.4280417609	Bus	2.1671
0100BRA10163	-2.5822555139	51.4303017061	Bus	2.04
0100BRA10164	-2.5819830277	51.4303660015	Bus	2.1671
0100BRA10165	-2.5779158149	51.4317888323	Bus	2.1671
0100BRA10166	-2.5765697236	51.4322720219	Bus	4.4296
0100BRA10167	-2.5729785319	51.432676279	Bus	4.4718
0100BRA10168	-2.5734226418	51.4325302398	Bus	4.6414
0100BRA10169	-2.5671552293	51.4340533588	Bus	4.7539
0100BRA10170	-2.5674256411	51.4338182664	Bus	4.6772
0100BRA10171	-2.564818624	51.4312232789	Bus	12.26688
0100BRA10172	-2.5646004275	51.4310265138	Bus	12.87932
0100BRA10173	-2.5636739828	51.4270476646	Bus	12.53258
0100BRA10174	-2.563830419	51.4269030451	Bus	12.10098
0100BRA10175	-2.5579553592	51.4263557017	Bus	10.96208
0100BRA10176	-2.5579823709	51.4262117064	Bus	10.64738
0100BRA10177	-2.5549002076	51.4282404774	Bus	2.228
0100BRA10178	-2.5530499169	51.4286718337	Bus	2.5329
0100BRA10179	-2.5507585793	51.4295098595	Bus	2.2111
0100BRA10180	-2.549114203	51.4303268269	Bus	2.5329
0100BRA10181	-2.5466961497	51.428998376	Bus	1.9651
0100BRA10182	-2.5467087078	51.4288454591	Bus	2.1502
0100BRA10183	-2.544294177	51.4265908005	Bus	2.0073
0100BRA10184	-2.5433115858	51.4262087192	Bus	2.1502
0100BRA10187	-2.5389996697	51.4289081499	Bus	2.0589
0100BRA10188	-2.5387544156	51.4288463362	Bus	2.1581
0100BRA10189	-2.5397276239	51.4296511068	Bus	8.35564
0100BRA10190	-2.5432624322	51.4305519206	Bus	10.53064
0100BRA10191	-2.5442144251	51.4307722945	Bus	10.28122
0100BRA10193	-2.5537128784	51.4359159815	Bus	9.72006
0100BRA10195	-2.5518663406	51.4390717709	Bus	2.1558
0100BRA10196	-2.5518788077	51.4401057519	Bus	2.0589
0100BRA10197	-2.5498560841	51.4429925871	Bus	2.0589
0100BRA10198	-2.5495405297	51.4430749921	Bus	2.1956
0100BRA10199	-2.5490690435	51.4445518315	Bus	2.0612
0100BRA10200	-2.5487562803	51.4448680039	Bus	2.1956
0100BRA10201	-2.545152819	51.4479689539	Bus	2.38938
0100BRA10202	-2.5449970018	51.4481764862	Bus	2.24282
0100BRA10203	-2.5417636742	51.4497650138	Bus	2.33358
0100BRA10204	-2.5417410695	51.4502866329	Bus	2.17912
0100BRA10205	-2.5426835712	51.4533124507	Bus	2.15862
0100BRA10206	-2.5430592264	51.4534365933	Bus	2.23978
0100BRA10207	-2.5468036387	51.453652965	Bus	2.23978
0100BRA10208	-2.547246315	51.4533631667	Bus	2.15862
0100BRA10209	-2.5510245867	51.4516100786	Bus	2.23978
0100BRA10210	-2.55208263	51.4510386263	Bus	2.0407
0100BRA10211	-2.5530921329	51.453596481	Bus	2.1026
0100BRA10212	-2.5523823601	51.454409075	Bus	2.2409
0100BRA10213	-2.5543192497	51.4574750657	Bus	2.0947
0100BRA10214	-2.5542349671	51.4576463051	Bus	2.1392
0100BRA10215	-2.5551882184	51.4567336394	Bus	2.10668
0100BRA10216	-2.5612251213	51.4549065608	Bus	2.1511
0100BRA10217	-2.5626305994	51.4545041903	Bus	2.10198
0100BRA10218	-2.564704254	51.4546021166	Bus	2.1511
0100BRA10219	-2.5649660709	51.4548256455	Bus	2.10198
0100BRA10220	-2.5640615509	51.4561697551	Bus	0.01198
0100BRA10225	-2.5730669381	51.4581222097	Bus	16.64346
0100BRA10229	-2.5478921323	51.4339831612	Bus	9.7236
0100BRA10230	-2.5460942821	51.4315997728	Bus	2.03992
0100BRA10231	-2.5465849474	51.4317323599	Bus	1.86464
0100BRA10233	-2.6034647911	51.4133439615	Bus	1.452
0100BRA10235	-2.5756788791	51.4071806011	Bus	1.9517
0100BRA10236	-2.5785931995	51.4045676401	Bus	1.9348
0100BRA10237	-2.5787664993	51.4046297261	Bus	2.1408
0100BRA10238	-2.5822861943	51.4044324506	Bus	2.1613
0100BRA10239	-2.5822075784	51.4039023302	Bus	1.9348
0100BRA10240	-2.5774525445	51.4030356852	Bus	1.9348
0100BRA10241	-2.5768473259	51.4029217745	Bus	2.1613
0100BRA10242	-2.5740135153	51.4016318954	Bus	2.0596
0100BRA10243	-2.5734351603	51.4013649764	Bus	1.9269
0100BRA10244	-2.5698954726	51.4010945147	Bus	2.0002
0100BRA10245	-2.5699227679	51.4009774896	Bus	2.0765
0100BRA10246	-2.5680184494	51.4039090449	Bus	2.097
0100BRA10247	-2.5690463476	51.4044885176	Bus	2.0002
0100BRA10248	-2.5672064767	51.4068352838	Bus	2.2905
0100BRA10249	-2.5661596832	51.4070561481	Bus	2.005
0100BRA10250	-2.5634527426	51.4090653563	Bus	2.005
0100BRA10251	-2.5627125436	51.4096713578	Bus	2.3134
0100BRA10252	-2.5617279748	51.4114564387	Bus	2.005
0100BRA10253	-2.5613742629	51.4119257022	Bus	2.3134
0100BRA10254	-2.5617840064	51.4125081983	Bus	2.005
0100BRA10255	-2.5624321177	51.4125950057	Bus	2.3111
0100BRA10256	-2.566310501	51.4122795969	Bus	1.9994
0100BRA10257	-2.568021578	51.4122803052	Bus	2.1783
0100BRA10258	-2.5677623221	51.4145654524	Bus	2.6588
0100BRA10259	-2.5681236771	51.413556631	Bus	4.2477
0100BRA10260	-2.5666064091	51.41644132	Bus	2.8124
0100BRA10261	-2.5665398507	51.416873243	Bus	2.6588
0100BRA10262	-2.5695937403	51.4172990289	Bus	2.153
0100BRA10263	-2.5706352195	51.417788504	Bus	1.9994
0100BRA10264	-2.5713643561	51.4209050659	Bus	2.153
0100BRA10265	-2.5716565683	51.4212722996	Bus	1.9994
0100BRA10266	-2.5703512999	51.4238592734	Bus	2.153
0100BRA10267	-2.5692664653	51.4245209416	Bus	0.4044
0100BRA10269	-2.5782225977	51.4082380872	Bus	0.7406
0100BRA10270	-2.5779646133	51.4083023021	Bus	0.6673
0100BRA10272	-2.5750821616	51.41118484	Bus	0.6673
0100BRA10273	-2.5743013166	51.4119799398	Bus	0.7406
0100BRA10274	-2.5755944272	51.4153364887	Bus	2.0814
0100BRA10275	-2.5756433255	51.4157948248	Bus	2.1026
0100BRA10276	-2.5769385669	51.4181622607	Bus	2.1026
0100BRA10277	-2.5774902091	51.4185731608	Bus	2.0814
0100BRA10278	-2.5784236874	51.4196115921	Bus	2.1026
0100BRA10279	-2.5790312902	51.419896325	Bus	2.0002
0100BRA10280	-2.5749651435	51.4075887329	Bus	2.016
0100BRA10281	-2.5713544301	51.4074265637	Bus	2.1049
0100BRA10282	-2.5711606701	51.4080299527	Bus	2.0814
0100BRA10283	-2.5695294248	51.4109691888	Bus	2.0947
0100BRA10284	-2.5692510359	51.411707861	Bus	2.0002
0100BRA10285	-2.5710979266	51.4145312571	Bus	2.6596
0100BRA10286	-2.5709263923	51.4146130184	Bus	2.7541
0100BRA10287	-2.5740481736	51.4250550964	Bus	2.4478
0100BRA10288	-2.5743069342	51.4250448367	Bus	2.2942
0100BRA10289	-2.5746818861	51.4274168012	Bus	4.509
0100BRA10290	-2.5749597841	51.4277840966	Bus	4.2967
0100BRA10291	-2.5759602005	51.4295595349	Bus	4.2967
0100BRA10292	-2.5760957587	51.4300444188	Bus	4.5275
0100BRA10293	-2.5771667155	51.4317026078	Bus	4.5358
0100BRA10294	-2.5778679251	51.4325533604	Bus	2.0025
0100BRA10295	-2.5792457487	51.4345786745	Bus	2.5369
0100BRA10296	-2.5795339006	51.4346132164	Bus	2.3052
0100BRA10297	-2.5839839942	51.4372526565	Bus	2.5369
0100BRA10298	-2.5840331164	51.4377199782	Bus	2.2338
0100BRA10299	-2.5821390138	51.439240002	Bus	2.4163
0100BRA10300	-2.5821515928	51.4402290221	Bus	2.6563
0100BRA10301	-2.5820353763	51.4412726317	Bus	0.3492
0100BRA10308	-2.5981655748	51.4358773324	Bus	4.2819
0100BRA10309	-2.5980515504	51.4359588394	Bus	4.67702
0100BRA10311	-2.5955160086	51.4356840188	Bus	3.8696
0100BRA10312	-2.5941830921	51.4360684352	Bus	4.46192
0100BRA10313	-2.5901445406	51.4363765767	Bus	4.2188
0100BRA10315	-2.5890302726	51.435869658	Bus	4.32342
0100BRA10316	-2.5883644487	51.4344343359	Bus	3.8707
0100BRA10317	-2.5874409029	51.4330902188	Bus	4.02072
0100BRA10318	-2.5927167113	51.4305909408	Bus	4.00382
0100BRA10319	-2.5928465125	51.4306172592	Bus	3.8707
0100BRA10320	-2.5917304715	51.4288515398	Bus	3.8707
0100BRA10321	-2.591370432	51.4288173907	Bus	4.00382
0100BRA10323	-2.5877706429	51.4285207943	Bus	3.8707
0100BRA10324	-2.5945642054	51.4211043449	Bus	3.8707
0100BRA10325	-2.5945773021	51.4210053698	Bus	4.03962
0100BRA10326	-2.5905325391	51.4218440692	Bus	3.8707
0100BRA10327	-2.5904449793	51.4217456019	Bus	4.03962
0100BRA10328	-2.5861912633	51.4231247051	Bus	4.03962
0100BRA10329	-2.5847124082	51.4233209197	Bus	3.8707
0100BRA10330	-2.5821638344	51.4230908346	Bus	6.17772
0100BRA10331	-2.5809185986	51.4235645826	Bus	5.8563
0100BRA10334	-2.5812747024	51.4266919217	Bus	4.08072
0100BRA10335	-2.582543666	51.4269463785	Bus	3.7951
0100BRA10336	-2.5841055692	51.4276129788	Bus	4.08072
0100BRA10337	-2.5768589118	51.4415230189	Bus	12.86872
0100BRA10339	-2.5695241397	51.4371439923	Bus	12.76882
0100BRA10340	-2.5669938601	51.4349622976	Bus	12.87102
0100BRA10342	-2.5622562	51.4228643558	Bus	3.2115
0100BRA10343	-2.5600723455	51.4171650971	Bus	2.1982
0100BRA10344	-2.5598502651	51.4154667295	Bus	2.2494
0100BRA10352	-2.5598247741	51.4133807791	Bus	2.0952
0100BRA10353	-2.5600363112	51.4153939069	Bus	2.0952
0100BRA10354	-2.562338292	51.4225222781	Bus	2.7972
0100BRA10355	-2.5678923096	51.4354884549	Bus	12.15858
0100BRA10356	-2.5711883634	51.4379271581	Bus	12.12218
0100BRA10357	-2.5732791888	51.4394545216	Bus	12.18368
0100BRA10358	-2.5766550013	51.441326206	Bus	12.04768
0100BRA10359	-2.5785811309	51.4434567258	Bus	14.45008
0100BRA10360	-2.6149114431	51.4284084844	Bus	0.5781
0100BRA10361	-2.618681168	51.4263655107	Bus	0.631
0100BRA10362	-2.6195082779	51.4258396224	Bus	0.5781
0100BRA10363	-2.621839721	51.4248831447	Bus	0.631
0100BRA10364	-2.6224807859	51.424430156	Bus	0.5781
0100BRA10365	-2.6242401547	51.4237194437	Bus	0.631
0100BRA10366	-2.6249536988	51.4233110136	Bus	0.5781
0100BRA10367	-2.6277711373	51.4221540065	Bus	6.15692
0100BRA10368	-2.6281988617	51.421881963	Bus	6.04004
0100BRA10369	-2.6280725964	51.4210643948	Bus	1.737
0100BRA10370	-2.6274661537	51.4208878098	Bus	0.4501
0100BRA10371	-2.6273950566	51.4188470731	Bus	0.3689
0100BRA10372	-2.6277875857	51.4181076505	Bus	0.2771
0100BRA10373	-2.6285910694	51.4148303595	Bus	0.2771
0100BRA10375	-2.6234190283	51.4141116812	Bus	0.2771
0100BRA10376	-2.624907198	51.4156862948	Bus	0.2771
0100BRA10377	-2.6254947638	51.4155392922	Bus	0.3689
0100BRA10381	-2.5443490449	51.4094254288	Bus	0.0914
0100BRA10382	-2.5444214642	51.4094700507	Bus	0.1096
0100BRA10383	-2.5421951372	51.4108740876	Bus	0.1096
0100BRA10384	-2.542265322	51.4107298957	Bus	0.0914
0100BRA10385	-2.5359631524	51.4140318703	Bus	0.035
0100BRA10386	-2.5358059354	51.4141135146	Bus	0.0357
0100BRA10392	-2.5476754019	51.4098505188	Bus	0.0981
0100BRA10393	-2.5477746445	51.4097331628	Bus	0.1248
0100BRA10394	-2.5476794027	51.4113880795	Bus	9.48958
0100BRA10395	-2.5474505609	51.4126929441	Bus	0.1919
0100BRA10396	-2.5466929226	51.4142700272	Bus	0.0515
0100BRA10397	-2.5443916536	51.4154316786	Bus	9.37038
0100BRA10398	-2.5421453239	51.4176000984	Bus	8.67498
0100BRA10399	-2.5450635039	51.4150958626	Bus	8.67498
0100BRA10400	-2.5455285821	51.4143024296	Bus	9.49128
0100BRA10401	-2.5410397544	51.4128755838	Bus	8.55378
0100BRA10403	-2.5411989757	51.4129647653	Bus	9.49128
0100BRA10404	-2.546864385	51.4117695377	Bus	8.51808
0100BRA10405	-2.5498821188	51.4104246421	Bus	9.45388
0100BRA10406	-2.5495639843	51.4102732761	Bus	8.70098
0100BRA10407	-2.5537804035	51.4117640259	Bus	9.45388
0100BRA10408	-2.5535228384	51.4106772482	Bus	8.70558
0100BRA10409	-2.5538420922	51.4144882165	Bus	9.30008
0100BRA10410	-2.5541638593	51.4149362794	Bus	8.70558
0100BRA10411	-2.5539782964	51.4174278539	Bus	9.34588
0100BRA10412	-2.5540516077	51.4175443992	Bus	8.66458
0100BRA10413	-2.5543943864	51.4209146582	Bus	9.34588
0100BRA10414	-2.5546428852	51.4212461742	Bus	8.78058
0100BRA10415	-2.556000156	51.4228762265	Bus	8.78058
0100BRA10417	-2.5557396576	51.4227425873	Bus	9.34588
0100BRA10418	-2.5571003496	51.4258292615	Bus	9.26238
0100BRA10419	-2.5563991138	51.4190169022	Bus	0.3027
0100BRA10421	-2.557420002	51.4213678701	Bus	0.3027
0100BRA10423	-2.5587410211	51.4247334567	Bus	0.3027
0100BRA10430	-2.5345705948	51.4388642162	Bus	8.2973
0100BRA10431	-2.5378721156	51.4406744122	Bus	8.2973
0100BRA10432	-2.5417048681	51.4411512974	Bus	8.2973
0100BRA10434	-2.5471527868	51.4395254736	Bus	7.892
0100BRA10435	-2.5511058147	51.4392371998	Bus	7.8582
0100BRA10436	-2.5539816501	51.4402936459	Bus	7.8582
0100BRA10437	-2.5561619059	51.4409307173	Bus	8.153
0100BRA10438	-2.5590889223	51.4414472963	Bus	8.153
0100BRA10439	-2.5620308331	51.4419996975	Bus	14.79652
0100BRA10440	-2.5675941028	51.4427641489	Bus	14.77962
0100BRA10441	-2.5730436706	51.4424768695	Bus	14.73392
0100BRA10442	-2.5728166243	51.4427297457	Bus	15.50346
0100BRA10443	-2.5658381687	51.4427186907	Bus	15.45146
0100BRA10445	-2.5613990092	51.4421016342	Bus	15.45146
0100BRA10446	-2.5551235418	51.4407288329	Bus	8.0746
0100BRA10447	-2.5533765394	51.4402245718	Bus	8.0746
0100BRA10448	-2.551309498	51.4394250664	Bus	8.0792
0100BRA10449	-2.5466224204	51.4396897985	Bus	8.0792
0100BRA10450	-2.5422911124	51.44084287	Bus	8.5616
0100BRA10451	-2.5367022471	51.4402931354	Bus	8.8185
0100BRA10452	-2.5331543498	51.4383221781	Bus	8.8185
0100BRA10453	-2.532072009	51.4367985178	Bus	8.2973
0100BRA10454	-2.5648041139	51.4580274457	Bus	10.41204
0100BRA10455	-2.5633676584	51.4582591499	Bus	5.75362
0100BRA10456	-2.564831566	51.4579194139	Bus	16.51844
0100BRA10457	-2.5608881002	51.4579383524	Bus	10.70152
0100BRA10458	-2.5582771655	51.4586431734	Bus	10.47464
0100BRA10459	-2.5579453714	51.4585818121	Bus	10.65932
0100BRA10460	-2.5559652266	51.4590857612	Bus	10.45874
0100BRA10461	-2.5520126875	51.459554025	Bus	10.5822
0100BRA10464	-2.54676277	51.459866366	Bus	10.45672
0100BRA10465	-2.5488732327	51.4594159121	Bus	10.6935
0100BRA10466	-2.5451950198	51.4599635855	Bus	10.6947
0100BRA10467	-2.5421214402	51.4605263312	Bus	5.02164
0100BRA10468	-2.5384621034	51.4602464773	Bus	4.97984
0100BRA10469	-2.5389937966	51.4601721004	Bus	5.09762
0100BRA10470	-2.5351526391	51.459110709	Bus	4.97984
0100BRA10471	-2.5340261281	51.4587831577	Bus	5.14332
0100BRA10472	-2.5305427126	51.4575221691	Bus	4.97984
0100BRA10473	-2.5308451567	51.4575387828	Bus	5.14332
0100BRA10474	-2.5265659299	51.4546448039	Bus	4.96524
0100BRA10475	-2.5268818128	51.4545804429	Bus	5.14332
0100BRA10476	-2.5252621469	51.4539043504	Bus	4.98496
0100BRA10477	-2.5244181903	51.4530988842	Bus	5.17936
0100BRA10478	-2.5225475033	51.4518574051	Bus	5.07876
0100BRA10479	-2.5140828307	51.4631433465	Bus	5.624
0100BRA10480	-2.5139257096	51.4632519347	Bus	7.42798
0100BRA10481	-2.5189269626	51.4625375443	Bus	5.59128
0100BRA10482	-2.5194309486	51.4625532949	Bus	5.3734
0100BRA10483	-2.5250940369	51.4618267144	Bus	5.39368
0100BRA10484	-2.5266612743	51.4616758166	Bus	5.60588
0100BRA10485	-2.5313305855	51.4609174294	Bus	5.56838
0100BRA10486	-2.5310006896	51.4610178322	Bus	5.43108
0100BRA10487	-2.5349058878	51.4613957049	Bus	5.45398
0100BRA10488	-2.5368206275	51.4614229169	Bus	5.56838
0100BRA10489	-2.5392780767	51.4610879372	Bus	5.56838
0100BRA10490	-2.5389778315	51.461260159	Bus	5.47458
0100BRA10491	-2.5426275448	51.4607218047	Bus	5.47458
0100BRA10492	-2.5631593002	51.4600404927	Bus	5.75362
0100BRA10493	-2.5626879987	51.4591705689	Bus	5.87132
0100BRA10494	-2.5585900423	51.4618696742	Bus	5.7679
0100BRA10495	-2.5590639274	51.4617774986	Bus	5.92202
0100BRA10496	-2.5550195894	51.4618147035	Bus	4.47208
0100BRA10497	-2.5553201051	51.4616694142	Bus	4.50164
0100BRA10498	-2.5514999411	51.4635846827	Bus	4.51024
0100BRA10499	-2.5499506851	51.4640325513	Bus	4.4396
0100BRA10500	-2.5469316735	51.4643613845	Bus	4.51024
0100BRA10501	-2.5462731886	51.4646701702	Bus	4.4396
0100BRA10502	-2.5430036552	51.4657283896	Bus	4.51024
0100BRA10503	-2.5422742163	51.4661273974	Bus	2.21452
0100BRA10504	-2.541077423	51.4659620879	Bus	2.20818
0100BRA10505	-2.5367336764	51.466278783	Bus	2.33942
0100BRA10506	-2.5362318582	51.4664519204	Bus	2.30198
0100BRA10507	-2.5325767943	51.4665764849	Bus	2.33942
0100BRA10508	-2.5316443596	51.4668594577	Bus	2.26618
0100BRA10509	-2.5262465056	51.4669107927	Bus	2.33942
0100BRA10510	-2.5253111323	51.4669419635	Bus	2.26618
0100BRA10511	-2.5219833911	51.4667410326	Bus	2.26618
0100BRA10512	-2.5225590915	51.4667294757	Bus	2.24562
0100BRA10513	-2.5199242807	51.4666962354	Bus	2.26618
0100BRA10514	-2.5195774708	51.4665808825	Bus	2.24562
0100BRA10515	-2.5166287224	51.4667917325	Bus	2.26618
0100BRA10516	-2.5147436712	51.4668629677	Bus	2.26612
0100BRA10521	-2.5136406397	51.4763179657	Bus	2.79734
0100BRA10522	-2.5138996035	51.4762988475	Bus	2.8405
0100BRA10523	-2.5172482043	51.4770124365	Bus	2.82024
0100BRA10524	-2.517846822	51.4764702985	Bus	2.22722
0100BRA10525	-2.5191312186	51.4741897464	Bus	2.17342
0100BRA10527	-2.5194379497	51.473307212	Bus	2.22722
0100BRA10528	-2.5201347897	51.4712810143	Bus	2.19392
0100BRA10529	-2.5212679109	51.4709073252	Bus	2.84416
0100BRA10530	-2.5214284247	51.4710954346	Bus	0.62352
0100BRA10531	-2.5248699528	51.4724018378	Bus	2.84034
0100BRA10532	-2.5251295093	51.4724366416	Bus	2.83186
0100BRA10533	-2.5269729202	51.4712324866	Bus	2.21682
0100BRA10534	-2.527869517	51.4703292927	Bus	2.22952
0100BRA10535	-2.5287578177	51.4699566334	Bus	2.21682
0100BRA10536	-2.5297023335	51.4694668225	Bus	2.22952
0100BRA10537	-2.5331468683	51.4685520452	Bus	2.21262
0100BRA10538	-2.5339072115	51.4683237942	Bus	2.21452
0100BRA10539	-2.5372668943	51.4675531475	Bus	2.21452
0100BRA10540	-2.5379128846	51.4673973274	Bus	2.21262
0100BRA10543	-2.5531351194	51.4833315178	Bus	2.2909
0100BRA10544	-2.552106667	51.484028718	Bus	2.2885
0100BRA10545	-2.5497562275	51.4861707687	Bus	2.2909
0100BRA10546	-2.5495443196	51.4865134422	Bus	2.2885
0100BRA10547	-2.5467269468	51.486967203	Bus	5.71332
0100BRA10548	-2.5468272014	51.4857169063	Bus	5.69042
0100BRA10549	-2.5469143607	51.4857794408	Bus	5.62854
0100BRA10555	-2.5394127034	51.4822625265	Bus	1.53396
0100BRA10556	-2.5367413243	51.4816453782	Bus	1.50082
0100BRA10557	-2.536478646	51.4813498586	Bus	1.53824
0100BRA10558	-2.534291264	51.4790130463	Bus	1.53824
0100BRA10559	-2.5287219102	51.4817897228	Bus	4.051
0100BRA10560	-2.5296749022	51.4820102099	Bus	4.0781
0100BRA10561	-2.5332526777	51.4825604582	Bus	4.051
0100BRA10562	-2.5337563638	51.4825311911	Bus	4.0781
0100BRA10563	-2.5377759785	51.4826836593	Bus	4.051
0100BRA10564	-2.5403517815	51.4825189573	Bus	5.5607
0100BRA10565	-2.5454624722	51.4835922604	Bus	5.62854
0100BRA10566	-2.5454635454	51.4836821712	Bus	5.59032
0100BRA10567	-2.5447436974	51.488531978	Bus	4.82884
0100BRA10570	-2.5390902485	51.4903294514	Bus	0.78072
0100BRA10571	-2.5345701016	51.4930026619	Bus	7.63494
0100BRA10572	-2.5298062234	51.4958206627	Bus	0.78072
0100BRA10574	-2.6336099015	51.5062933326	Bus	6.09954
0100BRA10575	-2.6348023288	51.5060441102	Bus	6.43386
0100BRA10576	-2.6424144693	51.5043212253	Bus	6.17284
0100BRA10577	-2.6431180153	51.5051715689	Bus	6.35696
0100BRA10578	-2.6456554041	51.5052835063	Bus	6.17284
0100BRA10579	-2.6480792082	51.5055129072	Bus	6.17284
0100BRA10580	-2.6488165184	51.5056886613	Bus	6.35696
0100BRA10583	-2.6547141109	51.5050084845	Bus	6.15594
0100BRA10584	-2.6558635549	51.5047862625	Bus	6.37156
0100BRA10585	-2.6591238912	51.5020794943	Bus	6.12214
0100BRA10586	-2.6593424453	51.5022491058	Bus	6.37156
0100BRA10587	-2.6639290963	51.4996336436	Bus	6.27776
0100BRA10588	-2.665800564	51.4985530307	Bus	5.41774
0100BRA10589	-2.6689614899	51.4969974741	Bus	5.57436
0100BRA10590	-2.6698463774	51.4964349423	Bus	5.41774
0100BRA10591	-2.6731677101	51.495031212	Bus	5.41774
0100BRA10592	-2.6730828782	51.4951395984	Bus	5.61306
0100BRA10593	-2.6776040132	51.4950056567	Bus	5.61306
0100BRA10594	-2.6782487032	51.494768147	Bus	0.0079
0100BRA10595	-2.6802601042	51.4944148126	Bus	5.61306
0100BRA10596	-2.6795271367	51.4945269625	Bus	5.41774
0100BRA10598	-2.6809296226	51.4929452928	Bus	7.50934
0100BRA10599	-2.6795611314	51.4910020519	Bus	7.68646
0100BRA10600	-2.6783534592	51.4901818167	Bus	7.49474
0100BRA10601	-2.6747342241	51.4889348837	Bus	8.04854
0100BRA10602	-2.6741701713	51.4887762794	Bus	7.03686
0100BRA10603	-2.6745292826	51.4887112725	Bus	1.3448
0100BRA10604	-2.6647097039	51.4909073626	Bus	6.73814
0100BRA10605	-2.6644208731	51.4908550501	Bus	6.95996
0100BRA10606	-2.6570434736	51.4916609141	Bus	6.98056
0100BRA10607	-2.6561795771	51.4916837357	Bus	4.18014
0100BRA10608	-2.6529814516	51.4896335217	Bus	4.74086
0100BRA10609	-2.6521001096	51.4894406118	Bus	4.82574
0100BRA10614	-2.648726085	51.4881645385	Bus	4.68686
0100BRA10616	-2.6491330311	51.4884230427	Bus	0.5439
0100BRA10617	-2.6475413394	51.48790134	Bus	4.25814
0100BRA10618	-2.641181747	51.4862998213	Bus	2.20204
0100BRA10619	-2.6410499944	51.4861476845	Bus	2.15036
0100BRA10620	-2.6380563301	51.4852558634	Bus	2.25364
0100BRA10621	-2.6384303692	51.4852268522	Bus	2.15036
0100BRA10622	-2.6343100957	51.4840893005	Bus	2.25364
0100BRA10623	-2.6355677944	51.4844331615	Bus	2.15036
0100BRA10624	-2.6333915397	51.4832760303	Bus	2.15194
0100BRA10625	-2.634586994	51.4801764497	Bus	4.17646
0100BRA10626	-2.634145917	51.4795224484	Bus	4.15014
0100BRA10627	-2.6319924925	51.4768725584	Bus	4.12724
0100BRA10628	-2.6320776373	51.4767821832	Bus	4.17646
0100BRA10629	-2.6324172176	51.4763487538	Bus	2.12904
0100BRA10630	-2.6327358846	51.4744048434	Bus	2.04866
0100BRA10631	-2.6314459636	51.4737913768	Bus	2.12904
0100BRA10632	-2.6287758358	51.4733201821	Bus	2.12904
0100BRA10633	-2.6276004313	51.4726521092	Bus	2.04866
0100BRA10634	-2.6252274279	51.4738966428	Bus	2.11214
0100BRA10635	-2.6214677456	51.4801208516	Bus	2.1582
0100BRA10636	-2.622104118	51.4803242832	Bus	2.0995
0100BRA10637	-2.6251552298	51.4823041896	Bus	2.1018
0100BRA10638	-2.6252296884	51.4824836247	Bus	2.1066
0100BRA10639	-2.6293156791	51.4842960499	Bus	2.2895
0100BRA10640	-2.6296344685	51.4844382039	Bus	2.1176
0100BRA10641	-2.6551748393	51.4909250681	Bus	0.5171
0100BRA10642	-2.6830185411	51.4948933143	Bus	2.1819
0100BRA10643	-2.6832689144	51.4952605116	Bus	2.4215
0100BRA10644	-2.6888337978	51.4974758527	Bus	3.5286
0100BRA10645	-2.6881864162	51.497533604	Bus	3.5491
0100BRA10647	-2.6936517297	51.4988501399	Bus	3.3457
0100BRA10648	-2.6948371575	51.4991218608	Bus	3.3709
0100BRA10649	-2.6986878511	51.5012839397	Bus	3.3457
0100BRA10650	-2.6976474828	51.5001392082	Bus	3.3457
0100BRA10651	-2.6543285025	51.4871443262	Bus	0.1017
0100BRA10652	-2.6545855338	51.4869900339	Bus	0.0079
0100BRA10653	-2.6488109089	51.4910953335	Bus	2.0813
0100BRA10654	-2.6482986729	51.4915387558	Bus	2.0826
0100BRA10656	-2.6437410379	51.4921303406	Bus	2.1018
0100BRA10657	-2.6361119592	51.4904186202	Bus	2.1097
0100BRA10658	-2.6355316172	51.4901160531	Bus	2.1456
0100BRA10659	-2.6325026121	51.4877226843	Bus	2.1097
0100BRA10660	-2.6318495758	51.4873665415	Bus	2.1456
0100BRA10661	-2.6436164795	51.4924906886	Bus	4.7076
0100BRA10662	-2.6428198935	51.4921803528	Bus	6.5816
0100BRA10663	-2.6475516459	51.4937098607	Bus	4.0103
0100BRA10665	-2.6488438519	51.4934149851	Bus	4.1192
0100BRA10666	-2.6513446158	51.4930234712	Bus	4.54
0100BRA10667	-2.651256916	51.4929340423	Bus	4.6631
0100BRA10668	-2.6540958352	51.4920190775	Bus	4.6631
0100BRA10669	-2.6555654261	51.4920468357	Bus	4.4955
0100BRA10671	-2.6598818547	51.4947111109	Bus	1.3376
0100BRA10672	-2.6597236755	51.4947299843	Bus	1.3266
0100BRA10673	-2.6621434621	51.4967034878	Bus	1.3376
0100BRA10674	-2.6618392815	51.4965883145	Bus	1.3471
0100BRA10675	-2.6644191488	51.4986597747	Bus	1.3471
0100BRA10676	-2.6756705517	51.4869962924	Bus	0.642
0100BRA10677	-2.6754150537	51.4872495301	Bus	0.6952
0100BRA10678	-2.6775280244	51.4859964938	Bus	0.642
0100BRA10679	-2.6776281629	51.4859509569	Bus	0.6952
0100BRA10686	-2.6749113862	51.4833770401	Bus	0.6952
0100BRA10687	-2.6749844481	51.4834485525	Bus	0.6936
0100BRA10691	-2.6730006984	51.4836937397	Bus	0.6952
0100BRA10692	-2.671944218	51.4843202221	Bus	0.6952
0100BRA10693	-2.6699992324	51.4852484997	Bus	0.6952
0100BRA10696	-2.6501684684	51.482240065	Bus	3.1233
0100BRA10697	-2.6563134086	51.4869623903	Bus	0.0237
0100BRA10698	-2.6698657355	51.4869486792	Bus	0.0237
0100BRA10699	-2.6740804119	51.4856207361	Bus	5.2298
0100BRA10700	-2.6806698644	51.4851780395	Bus	5.2298
0100BRA10701	-2.6830370279	51.4864950327	Bus	0.28806
0100BRA10702	-2.6877690007	51.4899021694	Bus	0.0237
0100BRA10703	-2.6893777212	51.4934264285	Bus	0.0158
0100BRA10704	-2.6897141044	51.4966254658	Bus	0.28806
0100BRA10706	-2.6888334555	51.4917212196	Bus	0.28806
0100BRA10707	-2.6860504029	51.4886354281	Bus	0.28806
0100BRA10708	-2.6795175595	51.4851667409	Bus	5.28968
0100BRA10709	-2.6735824861	51.4860372127	Bus	5.28968
0100BRA10710	-2.6698842225	51.4872273138	Bus	0.29658
0100BRA10711	-2.6548361214	51.4863861962	Bus	0.19488
0100BRA10712	-2.6495904385	51.4820994035	Bus	3.18978
0100BRA10713	-2.6478146985	51.4787373714	Bus	3.18978
0100BRA10715	-2.6479593211	51.4787815302	Bus	3.1233
0100BRA10720	-2.679584279	51.4896531747	Bus	1.2124
0100BRA10721	-2.6800324768	51.4897674669	Bus	1.3467
0100BRA10722	-2.6823904613	51.4904551125	Bus	1.3467
0100BRA10723	-2.682319659	51.4905364492	Bus	1.2124
0100BRA10724	-2.6873889476	51.4924040692	Bus	1.2124
0100BRA10725	-2.6874165355	51.4923229829	Bus	1.3467
0100BRA10728	-2.6844990048	51.4946778732	Bus	1.2293
0100BRA10729	-2.684614906	51.4947221546	Bus	1.3467
0100BRA10740	-2.6196448584	51.4688729928	Bus	1.8409
0100BRA10741	-2.6198568907	51.4685841396	Bus	1.8468
0100BRA10744	-2.6149383061	51.4464726185	Bus	1.2387
0100BRA10746	-2.6216520004	51.4470756064	Bus	1.2387
0100BRA10747	-2.6115592959	51.4466611416	Bus	1.3746
0100BRA10751	-2.607103661	51.4481319647	Bus	1.6909
0100BRA10752	-2.6039492906	51.4468174977	Bus	1.3324
0100BRA10753	-2.5947487614	51.4463879933	Bus	1.2387
0100BRA10754	-2.5944449677	51.4462636515	Bus	1.3324
0100BRA10755	-2.5895878274	51.4456497808	Bus	1.7105
0100BRA10756	-2.5896009414	51.4455508066	Bus	0.2069
0100BRA10757	-2.5859055761	51.4457581648	Bus	0.2069
0100BRA10758	-2.5852774345	51.4461479445	Bus	1.7669
0100BRA10760	-2.5717183071	51.4354338838	Bus	0.3965
0100BRA10761	-2.5709103856	51.4352489979	Bus	0.3027
0100BRA10762	-2.5774680401	51.4350640069	Bus	0.3965
0100BRA10763	-2.5779668606	51.4346928893	Bus	0.3027
0100BRA10764	-2.6014520511	51.4330820829	Bus	0.3027
0100BRA10765	-2.6014099612	51.433163224	Bus	0.3027
0100BRA10766	-2.5920644364	51.4335435077	Bus	0.3027
0100BRA10767	-2.5920512147	51.4336334912	Bus	0.3965
0100BRA10768	-2.5950167692	51.4326923279	Bus	0.3027
0100BRA10769	-2.595075124	51.4327549733	Bus	0.3965
0100BRA10771	-2.6208067445	51.4505328843	Bus	1.9458
0100BRA10772	-2.6181884746	51.449530667	Bus	14.6503
0100BRA10773	-2.6167276604	51.4500508878	Bus	15.16562
0100BRA10774	-2.6134388754	51.4494746989	Bus	11.4825
0100BRA10775	-2.6135268998	51.4496001213	Bus	11.62162
0100BRA10776	-2.6082182847	51.4518757048	Bus	1.8116
0100BRA10777	-2.6091310913	51.4523385299	Bus	1.8362
0100BRA10780	-2.595646292	51.4556448315	Bus	9.0843
0100BRA10781	-2.5954755847	51.4557985568	Bus	38.75268
0100BRA10783	-2.5925952467	51.4567662694	Bus	51.19538
0100BRA10784	-2.5867883737	51.458494905	Bus	14.8821
0100BRA10785	-2.5863774354	51.457876539	Bus	11.40862
0100BRA10786	-2.5862603393	51.457724267	Bus	10.28624
0100BRA10787	-2.5868940247	51.4566331077	Bus	30.2963
0100BRA10789	-2.5871682756	51.4566946755	Bus	5.5924
0100BRA10792	-2.5898827977	51.4529045562	Bus	32.5415
0100BRA10793	-2.5900152116	51.4531286807	Bus	38.25052
0100BRA10794	-2.5871854959	51.4513085972	Bus	32.439
0100BRA10795	-2.5864018637	51.4507999971	Bus	38.19382
0100BRA10796	-2.5884337184	51.4487756841	Bus	6.32998
0100BRA10797	-2.5896592392	51.4489583489	Bus	14.53626
0100BRA10799	-2.590652446	51.4467503932	Bus	19.04806
0100BRA10802	-2.5909265265	51.4468029614	Bus	16.72034
0100BRA10807	-2.5968811411	51.4521138251	Bus	8.8772
0100BRA10808	-2.5970713831	51.4523556305	Bus	12.50764
0100BRA10809	-2.5966370924	51.452160026	Bus	8.24652
0100BRA10810	-2.5967983179	51.4523839962	Bus	9.11764
0100BRA10811	-2.5970612168	51.4526793815	Bus	6.7182
0100BRA10813	-2.567691382	51.4610436735	Bus	0.01198
0100BRA10815	-2.5632510845	51.4616495517	Bus	0.01198
0100BRA10816	-2.5576512563	51.4627912896	Bus	1.28672
0100BRA10817	-2.5574795177	51.4628730311	Bus	1.34038
0100BRA10818	-2.5577941516	51.465065488	Bus	1.28672
0100BRA10819	-2.5577839247	51.4654072179	Bus	1.34038
0100BRA10820	-2.5610282182	51.4658413143	Bus	1.2745
0100BRA10821	-2.5614237858	51.4675748011	Bus	1.26982
0100BRA10822	-2.5613220257	51.467494364	Bus	1.34038
0100BRA10823	-2.5634361443	51.4696601898	Bus	1.26982
0100BRA10831	-2.5776510227	51.490586375	Bus	4.0992
0100BRA10832	-2.5801230888	51.4913024863	Bus	4.115
0100BRA10833	-2.580757835	51.4913802678	Bus	4.3469
0100BRA10834	-2.6464927774	51.4952262931	Bus	0.5439
0100BRA10835	-2.6464346536	51.4951906472	Bus	0.5092
0100BRA10836	-2.644008202	51.4967775301	Bus	0.5092
0100BRA10837	-2.644066326	51.4968131772	Bus	0.5439
0100BRA10838	-2.6456537147	51.4970112531	Bus	0.5092
0100BRA10839	-2.6455953351	51.496957625	Bus	0.5439
0100BRA10840	-2.6482139654	51.4957203192	Bus	0.5092
0100BRA10841	-2.6481270318	51.4956848334	Bus	0.5439
0100BRA10842	-2.6495353292	51.4964593089	Bus	0.5439
0100BRA10843	-2.6495794365	51.4965220057	Bus	0.5092
0100BRA10844	-2.6509117732	51.4949950361	Bus	0.5092
0100BRA10845	-2.6508106915	51.494977614	Bus	0.5439
0100BRA10846	-2.6501844376	51.4853870427	Bus	0.5092
0100BRA10847	-2.5252714385	51.4547135544	Bus	0.12984
0100BRA10848	-2.5251409879	51.4546332144	Bus	0.01972
0100BRA10849	-2.521468773	51.4569604568	Bus	0.0317
0100BRA10850	-2.5213493906	51.4578511575	Bus	0.12984
0100BRA10851	-2.5208829437	51.4585995353	Bus	0.0317
0100BRA10852	-2.5205474492	51.459473212	Bus	0.1136
0100BRA10853	-2.5203018077	51.4619200198	Bus	0.0317
0100BRA10854	-2.5203266053	51.4615692371	Bus	0.12984
0100BRA10855	-2.5211498569	51.4656028089	Bus	0.01972
0100BRA10856	-2.5212823819	51.4658629759	Bus	0.11794
0100BRA10857	-2.5210315738	51.4691190491	Bus	0.11794
0100BRA10858	-2.5203110975	51.4703271231	Bus	0.01972
0100BRA10859	-2.5146482428	51.463500529	Bus	2.02822
0100BRA10860	-2.5141632535	51.4651750951	Bus	2.01508
0100BRA10861	-2.514289534	51.4661636168	Bus	2.02822
0100BRA10862	-2.5151815939	51.4686773456	Bus	2.0239
0100BRA10863	-2.5154028	51.4691439359	Bus	2.0112
0100BRA10864	-2.5148780336	51.4711243922	Bus	1.3995
0100BRA10865	-2.5148121261	51.4716641771	Bus	0.6117
0100BRA10866	-2.514515436	51.473445814	Bus	2.83892
0100BRA10867	-2.5143873787	51.4735812498	Bus	2.78512
0100BRA10868	-2.5303218658	51.4744723381	Bus	0.60392
0100BRA10869	-2.5306267181	51.4746867566	Bus	0.63574
0100BRA10870	-2.5329992397	51.4756470838	Bus	0.62352
0100BRA10871	-2.5333158876	51.4756366519	Bus	0.60234
0100BRA10879	-2.5951408067	51.4698901398	Bus	3.2467
0100BRA10888	-2.531492578	51.4277825187	Bus	8.44944
0100BRA10889	-2.5328616655	51.4280100836	Bus	8.23922
0100BRA10890	-2.5376645705	51.4291300837	Bus	8.23922
0100BRA10891	-2.5373905823	51.427845533	Bus	2.9949
0100BRA10892	-2.5652892151	51.4343860754	Bus	0.3027
0100BRA10893	-2.5625825502	51.4342102767	Bus	0.376
0100BRA10894	-2.5626554686	51.4342908515	Bus	0.3106
0100BRA10895	-2.5580212641	51.4341241871	Bus	0.3106
0100BRA10896	-2.5579913987	51.4340344127	Bus	0.376
0100BRA10897	-2.5571775489	51.4357197254	Bus	0.3106
0100BRA10898	-2.5569613326	51.4356847867	Bus	0.376
0100BRA10903	-2.5509772592	51.4464850694	Bus	0.3027
0100BRA10904	-2.5508904944	51.4464495108	Bus	0.2948
0100BRA10905	-2.5480920335	51.4470740639	Bus	0.3027
0100BRA10906	-2.5481056684	51.4470110586	Bus	0.2948
0100BRA10907	-2.546392216	51.4481250312	Bus	0.12108
0100BRA10908	-2.546164887	51.448368865	Bus	0.11792
0100BRA10909	-2.547357413	51.450620201	Bus	0.12108
0100BRA10910	-2.5476208444	51.4509876272	Bus	0.11792
0100BRA10911	-2.5509633443	51.4513046511	Bus	0.11792
0100BRA10915	-2.5419258206	51.4476602222	Bus	0.2948
0100BRA10916	-2.5416634121	51.4473737031	Bus	0.3027
0100BRA10917	-2.5407576798	51.4437902231	Bus	0.3027
0100BRA10918	-2.5410415031	51.4434562224	Bus	0.2948
0100BRA10919	-2.5419976123	51.441572551	Bus	0.3027
0100BRA10922	-2.5430555074	51.4385734353	Bus	0.2948
0100BRA10923	-2.5429544842	51.4385469285	Bus	0.3027
0100BRA10924	-2.5455621824	51.4364397622	Bus	0.2948
0100BRA10925	-2.5454753337	51.4363952083	Bus	0.3027
0100BRA10926	-2.5480006823	51.4346390445	Bus	0.2948
0100BRA10927	-2.5521521712	51.4305643172	Bus	1.87722
0100BRA10928	-2.5508229298	51.431271923	Bus	1.87604
0100BRA10929	-2.555676727	51.4317795136	Bus	0.38666
0100BRA10930	-2.5547505822	51.4360729232	Bus	7.25482
0100BRA10931	-2.5578692934	51.4381801478	Bus	7.24102
0100BRA10932	-2.5569556443	51.4375820531	Bus	7.65326
0100BRA10933	-2.559698109	51.4406711064	Bus	7.24102
0100BRA10937	-2.5775941694	51.4541796341	Bus	1.3242
0100BRA10941	-2.6170835165	51.471098445	Bus	4.08266
0100BRA10945	-2.5899013797	51.4364857011	Bus	0.3978
0100BRA10946	-2.5792505699	51.4417809711	Bus	0.3492
0100BRA16901	-2.6141823754	51.4373230646	Bus	4.0555
0100BRA16902	-2.6143308166	51.4376639702	Bus	4.2504
0100BRA16903	-2.6191653663	51.4419635207	Bus	4.1071
0100BRA16904	-2.5976356559	51.4547894899	Bus	0.0835
0100BRA16905	-2.6159701275	51.46112359	Bus	3.4418
0100BRA16906	-2.6144996538	51.4588114654	Bus	3.4418
0100BRA16907	-2.6150963901	51.4593028755	Bus	3.4666
0100BRA16908	-2.6115169491	51.4585663079	Bus	3.6167
0100BRA16910	-2.5945675029	51.456801239	Bus	15.68006
0100BRA16911	-2.5948976952	51.456736622	Bus	13.5421
0100BRA16924	-2.5681646512	51.4585866669	Bus	0.01198
0100BRA16928	-2.6110277601	51.4467268557	Bus	1.2387
0100BRA16931	-2.5876868349	51.4365597699	Bus	0.709
0100BRA16933	-2.5909401327	51.4344843168	Bus	0.3965
0100BRA16934	-2.5906799307	51.4343867203	Bus	0.3027
0100BRA16936	-2.5545517663	51.4422241535	Bus	0.2948
0100BRA16938	-2.5521259926	51.443899062	Bus	0.2948
0100BRA16939	-2.5546819058	51.4422774875	Bus	0.3027
0100BRA16940	-2.5522126451	51.4439256286	Bus	0.3027
0100BRA16942	-2.513588108	51.4716425721	Bus	3.01502
0100BRA16943	-2.5137760727	51.471713681	Bus	3.05392
0100BRA16944	-2.5110697	51.471743496	Bus	3.05392
0100BRA16946	-2.573718669	51.4400817868	Bus	12.80862
0100BRA16947	-2.6269722269	51.4415353718	Bus	9.82782
0100BRA46638	-2.6149310879	51.4555722105	Bus	5.3275
0100BRA46639	-2.5635119334	51.4746411738	Bus	1.522
0100BRA46640	-2.5699709672	51.4834127163	Bus	4.1456
0100BRA46641	-2.5764325511	51.4076624474	Bus	0.097
0100BRA46642	-2.625017158	51.4121519644	Bus	4.23972
0100BRA46645	-2.5704144252	51.42430855	Bus	2.2942
0100BRA46646	-2.5821499842	51.455937437	Bus	31.75066
0100BRA46647	-2.5815037365	51.4560485449	Bus	31.74496
0100BRA46648	-2.5730598678	51.4587067	Bus	16.72936
0100BRA46649	-2.5683639104	51.4584058682	Bus	16.18626
0100BRA46650	-2.5525028012	51.4596146569	Bus	10.47064
0100BRA46651	-2.5691822602	51.4582400476	Bus	15.96216
0100BRA46653	-2.6250795233	51.4736096997	Bus	2.04866
0100BRA56546	-2.5849299832	51.4932477574	Bus	8.2406
0100BRA56547	-2.5844956993	51.4930790834	Bus	8.3662
0100BRA56548	-2.5513116695	51.4599079978	Bus	0.0119
0100BRA56549	-2.6206508628	51.4899530031	Bus	0.0079
0100BRA56550	-2.6204793802	51.4900528184	Bus	0.0812
0100BRA56554	-2.5832085502	51.4531717416	Bus	1.2951
0100BRA56555	-2.5722274444	51.4531449474	Bus	1.3242
0100BRA56556	-2.5722002375	51.4532709631	Bus	1.2951
0100BRA56560	-2.5749604302	51.4530326635	Bus	1.2951
0100BRA56561	-2.5777698138	51.4544125509	Bus	1.2951
0100BRA56563	-2.6012580133	51.4347375469	Bus	0.3027
0100BRA56564	-2.6008709211	51.4348384409	Bus	0.3027
0100BRA56565	-2.5742846488	51.4026196552	Bus	0.1017
0100BRA56566	-2.5710224652	51.4061693434	Bus	0.0079
0100BRA56567	-2.570865226	51.4062420433	Bus	0.1017
0100BRA56568	-2.5557764254	51.4518394058	Bus	0.1017
0100BRA56569	-2.5554467581	51.4519488683	Bus	0.0079
0100BRA56572	-2.5995614521	51.4150364585	Bus	2.9914
0100BRA56573	-2.5993441256	51.4149116866	Bus	2.1297
0100BRA56574	-2.5874587461	51.4109346088	Bus	8.01904
0100BRA56575	-2.5872583845	51.4110075469	Bus	7.39714
0100BRA56576	-2.5622572951	51.4721385419	Bus	5.4726
0100BRA56577	-2.5855801338	51.4113216651	Bus	22.76408
0100BRA56578	-2.5899117693	51.4082607375	Bus	10.93634
0100BRA56579	-2.5894227355	51.4082452154	Bus	10.18924
0100BRC53349	-2.61760089	51.4880808746	Bus	0.0079
0100BRC53350	-2.6383265993	51.4922318781	Bus	6.5862
0100BRC53351	-2.6399014633	51.4915489229	Bus	6.8094
0100BRC53355	-2.5656854455	51.4943672345	Bus	4.1996
0100BRC53363	-2.5166398822	51.4792450309	Bus	0.614
0100BRC53365	-2.514822333	51.4891887115	Bus	1.50312
0100BRC53367	-2.5996434264	51.4685184489	Bus	3.1311
0100BRC53372	-2.5525543475	51.4352830427	Bus	2.1637
0100BRC53374	-2.5983773123	51.4311646137	Bus	0.3027
0100BRC53375	-2.59829148	51.4312010187	Bus	0.3965
0100BRC53382	-2.5220633213	51.4825658678	Bus	3.47618
0100BRC53383	-2.5572273986	51.4740777723	Bus	6.8965
0100BRC53385	-2.5587893411	51.474645799	Bus	1.3829
0100BRC53387	-2.5175404466	51.4773887929	Bus	0.614
0100BRC53393	-2.5608984453	51.4658239522	Bus	1.3388
0100BRC53394	-2.5745663498	51.4525940059	Bus	1.3242
0100BRC53397	-2.5847184667	51.4373119356	Bus	0.3106
0100BRC53398	-2.5502516583	51.4340080715	Bus	8.99722
0100BRC53399	-2.6301602363	51.4212330199	Bus	1.6612
0100BRC53400	-2.6281433634	51.4146888931	Bus	0.3689
0100BRC53404	-2.6045343462	51.4257469916	Bus	4.06472
0100BRC53407	-2.564443352	51.4171171457	Bus	0.6594
0100BRC53408	-2.5892633941	51.4874894255	Bus	0.1829
0100BRP90003	-2.5910724347	51.4603256546	Bus	19.27802
0100BRP90008	-2.5900795219	51.4648084882	Bus	17.89102
0100BRP90010	-2.5902004783	51.4652574603	Bus	18.69966
0100BRP90012	-2.592036102	51.4680535889	Bus	17.88072
0100BRP90013	-2.591601683	51.4678579667	Bus	18.71176
0100BRP90015	-2.5935813811	51.4695383824	Bus	1.0851
0100BRP90017	-2.593469249	51.4697727323	Bus	16.36994
0100BRP90019	-2.5930410535	51.4711686001	Bus	18.803
0100BRP90021	-2.5914772894	51.4749349951	Bus	18.7048
0100BRP90023	-2.5909619717	51.4729414567	Bus	19.56144
0100BRP90025	-2.5900549418	51.4774058637	Bus	19.49044
0100BRP90026	-2.5898346632	51.4781892419	Bus	18.8602
0100BRP90027	-2.5893350966	51.4796483941	Bus	19.49284
0100BRP90028	-2.5879346951	51.4816066032	Bus	18.8373
0100BRP90029	-2.5875002122	51.4825349159	Bus	19.45664
0100BRP90031	-2.5867127484	51.4840134813	Bus	18.9271
0100BRP90032	-2.5859675142	51.4854198972	Bus	19.37554
0100BRP90033	-2.5859298455	51.4858516818	Bus	18.9235
0100BRP90034	-2.585233852	51.4899822968	Bus	0.4789
0100BRP90035	-2.5847161958	51.4889238729	Bus	11.10994
0100BRP90036	-2.5852185285	51.4899104407	Bus	13.19114
0100BRP90037	-2.5825198627	51.4940150499	Bus	10.43234
0100BRP90038	-2.5825448861	51.4937182036	Bus	10.60554
0100BRP90039	-2.581236941	51.4962063701	Bus	11.19364
0100BRP90040	-2.5805773131	51.4975763573	Bus	8.94422
0100BRP90056	-2.5716346009	51.4989780274	Bus	10.78962
0100BRP90057	-2.573739739	51.4956858219	Bus	10.66628
0100BRP90058	-2.574160786	51.4948025866	Bus	10.81292
0100BRP90059	-2.5757659761	51.4930143826	Bus	10.68918
0100BRP90060	-2.5756778572	51.4928799417	Bus	10.81292
0100BRP90061	-2.5777449414	51.4911793565	Bus	10.68918
0100BRP90063	-2.5787991183	51.4902570154	Bus	10.64822
0100BRP90064	-2.5816166931	51.4886965184	Bus	10.63908
0100BRP90065	-2.5812622415	51.4880059244	Bus	4.90572
0100BRP90066	-2.579611248	51.4861528404	Bus	1.2679
0100BRP90067	-2.5798079571	51.4857652294	Bus	4.94932
0100BRP90068	-2.5794777966	51.484714846	Bus	4.87062
0100BRP90069	-2.579468597	51.482853632	Bus	4.94702
0100BRP90070	-2.5790763788	51.4825858224	Bus	3.57592
0100BRP90071	-2.5782892258	51.4818344143	Bus	1.2679
0100BRP90074	-2.5817542652	51.480270715	Bus	2.19292
0100BRP90075	-2.5810133913	51.4797618684	Bus	2.19532
0100BRP90076	-2.5798491761	51.4776635988	Bus	2.21342
0100BRP90077	-2.5799008381	51.47719578	Bus	2.19532
0100BRP90078	-2.5811513023	51.4747528625	Bus	2.21342
0100BRP90079	-2.5826787234	51.472587294	Bus	2.21342
0100BRP90080	-2.5826773482	51.4724794015	Bus	2.19762
0100BRP90081	-2.5850278428	51.4705165139	Bus	2.21342
0100BRP90082	-2.5850340706	51.4698780783	Bus	2.19762
0100BRP90083	-2.5866371838	51.4691507367	Bus	2.21342
0100BRP90084	-2.5873394537	51.4689044462	Bus	2.17712
0100BRP90085	-2.5919971459	51.4694924447	Bus	2.21112
0100BRP90086	-2.5927709041	51.4692097941	Bus	2.82072
0100BRP90087	-2.588728739	51.4627561986	Bus	1.489
0100BRP90088	-2.5874964277	51.46319398	Bus	1.4282
0100BRP90089	-2.5864392413	51.4638196964	Bus	1.489
0100BRP90090	-2.5849351156	51.4643936847	Bus	1.4464
0100BRP90091	-2.5839781679	51.4649829119	Bus	1.489
0100BRP90092	-2.58088143	51.4659783866	Bus	1.4913
0100BRP90093	-2.5817263707	51.4656325146	Bus	1.4464
0100BRP90094	-2.5787849275	51.4686682595	Bus	1.4913
0100BRP90095	-2.5787118118	51.4685787044	Bus	1.4464
0100BRP90096	-2.5741715744	51.4704443132	Bus	1.5457
0100BRP90097	-2.5737975009	51.4704641282	Bus	1.4464
0100BRP90098	-2.5707867443	51.4726278222	Bus	1.5457
0100BRP90100	-2.5706990166	51.4725203501	Bus	1.4633
0100BRP90101	-2.567383736	51.4733726638	Bus	1.4991
0100BRP90102	-2.5675429966	51.4734438256	Bus	1.5457
0100BRP90103	-2.5634704034	51.4747762474	Bus	1.5457
0100BRP90105	-2.5645709435	51.475283473	Bus	6.8887
0100BRP90106	-2.5624670027	51.4751407305	Bus	6.7613
0100BRP90107	-2.5655100174	51.4755397027	Bus	6.7818
0100BRP90111	-2.5675734715	51.4758983851	Bus	6.9915
0100BRP90112	-2.5727110656	51.4779774306	Bus	6.9746
0100BRP90114	-2.5730335812	51.4784344259	Bus	6.7714
0100BRP90116	-2.5742764436	51.4799389318	Bus	4.1433
0100BRP90117	-2.5716654721	51.4818758948	Bus	4.1433
0100BRP90118	-2.5710522382	51.4823554381	Bus	4.0807
0100BRP90119	-2.5683294785	51.4845895923	Bus	4.0807
0100BRP90120	-2.5666152316	51.4857128472	Bus	4.1878
0100BRP90121	-2.5656983571	51.4861039133	Bus	4.0976
0100BRP90122	-2.5628413989	51.488005897	Bus	4.1878
0100BRP90123	-2.562598231	51.4881419379	Bus	4.135
0100BRP90124	-2.5614797199	51.4897118349	Bus	4.135
0100BRP90125	-2.5622790342	51.4902924562	Bus	4.1878
0100BRP90127	-2.5638854682	51.4909141506	Bus	4.1996
0100BRP90128	-2.5624424415	51.4906962933	Bus	4.135
0100BRP90130	-2.5644881228	51.4930602364	Bus	4.1996
0100BRP90131	-2.564477608	51.493374992	Bus	4.135
0100BRP90132	-2.5700710045	51.4948944773	Bus	4.104
0100BRP90133	-2.5701222236	51.4943817086	Bus	4.1791
0100BRP90134	-2.5717183318	51.4907053732	Bus	4.1523
0100BRP90135	-2.5716484567	51.4908765539	Bus	4.0618
0100BRP90142	-2.5829418924	51.4887079195	Bus	2.7564
0100BRP90143	-2.5836829335	51.4892167526	Bus	2.6667
0100BRP90145	-2.5847513655	51.4871703381	Bus	8.46516
0100BRP90146	-2.5835628272	51.4877067642	Bus	8.3468
0100BRP90149	-2.5766240227	51.4902407593	Bus	4.1952
0100BRP90150	-2.5729146126	51.4896205436	Bus	4.0618
0100BRP90151	-2.5731295171	51.4895295774	Bus	4.1952
0100BRP90158	-2.5599028215	51.4762140151	Bus	2.2909
0100BRP90163	-2.5795290507	51.4580904347	Bus	31.72666
0100BRP90165	-2.5761638657	51.4594557704	Bus	13.7967
0100BRP90166	-2.5727814038	51.4617562221	Bus	13.7903
0100BRP90167	-2.5701810411	51.4644663871	Bus	13.7505
0100BRP90168	-2.5686684729	51.4666946645	Bus	13.8184
0100BRP90170	-2.5647940234	51.4700313021	Bus	13.8117
0100BRP90171	-2.5604100004	51.4717787328	Bus	15.08382
0100BRP90173	-2.5554707084	51.474068127	Bus	13.07582
0100BRP90174	-2.551039461	51.4731539163	Bus	13.04432
0100BRP90175	-2.5473231154	51.4742143534	Bus	13.04432
0100BRP90176	-2.5430616198	51.4754570311	Bus	13.0092
0100BRP90177	-2.5387840098	51.4765737452	Bus	13.0092
0100BRP90178	-2.5348578563	51.4782102113	Bus	2.01484
0100BRP90179	-2.5328080707	51.4790108058	Bus	15.0708
0100BRP90180	-2.5292963696	51.4804114188	Bus	15.037
0100BRP90181	-2.5262747714	51.4818726676	Bus	5.11122
0100BRP90183	-2.5251176051	51.4851867561	Bus	1.50312
0100BRP90184	-2.5212048282	51.486840684	Bus	1.50312
0100BRP90185	-2.5174455626	51.489356993	Bus	1.50312
0100BRP90186	-2.5146618835	51.4890095848	Bus	1.46264
0100BRP90187	-2.5167998023	51.4895666475	Bus	1.46264
0100BRP90188	-2.52138784	51.4864712159	Bus	1.46494
0100BRP90189	-2.5246704551	51.4851258173	Bus	1.46494
0100BRP90190	-2.525743736	51.4820279074	Bus	1.4999
0100BRP90191	-2.5256110347	51.4817587552	Bus	7.7757
0100BRP90192	-2.5195917095	51.4817676079	Bus	4.35342
0100BRP90195	-2.5202688408	51.4830593911	Bus	3.72958
0100BRP90196	-2.5198117155	51.4833851157	Bus	3.47618
0100BRP90197	-2.516045292	51.4814236113	Bus	4.24202
0100BRP90199	-2.5196905655	51.4815963298	Bus	4.22382
0100BRP90200	-2.5247172147	51.4816728439	Bus	8.0472
0100BRP90201	-2.5294515337	51.4801319791	Bus	15.372
0100BRP90202	-2.5327636163	51.4789031089	Bus	15.3853
0100BRP90203	-2.5362888604	51.4774483798	Bus	13.89442
0100BRP90204	-2.5416809249	51.475589302	Bus	13.2709
0100BRP90205	-2.5467336833	51.474289037	Bus	13.25198
0100BRP90207	-2.5506067921	51.4730930083	Bus	13.40218
0100BRP90208	-2.5564596352	51.4736947809	Bus	9.78578
0100BRP90210	-2.5602067958	51.4716448301	Bus	9.70898
0100BRP90212	-2.5637279423	51.469973493	Bus	1.34078
0100BRP90213	-2.5644905971	51.4699428477	Bus	13.9117
0100BRP90215	-2.5663722669	51.4684321719	Bus	13.8136
0100BRP90216	-2.5686517299	51.4665059218	Bus	13.7849
0100BRP90217	-2.5699099035	51.4646565297	Bus	13.7872
0100BRP90218	-2.5728940731	51.4615578557	Bus	13.8159
0100BRP90219	-2.5743906927	51.4603816196	Bus	13.8581
0100BRP90221	-2.5776736743	51.4570565651	Bus	30.45296
0100BRP90224	-2.5599969837	51.4791987744	Bus	2.2885
0100BRP90225	-2.5571841823	51.481163353	Bus	2.2885
0100BRP90226	-2.5562199604	51.4812128901	Bus	2.2909
0100BRP90227	-2.5598660719	51.4790915006	Bus	2.2909
0100BRP90228	-2.5608748771	51.4768118049	Bus	2.309
0100BRP90231	-2.6051337855	51.4558659792	Bus	6.8182
0100BRP90232	-2.6055087963	51.4559269839	Bus	27.71176
0100BRP90233	-2.6081067901	51.4564800065	Bus	29.74066
0100BRP90237	-2.6065240671	51.4565151827	Bus	34.866
0100BRP90268	-2.6003493297	51.4553960442	Bus	0.0079
0100BRP90269	-2.5980791619	51.4578893433	Bus	0.6219
0100BRP90270	-2.5982676704	51.4579962809	Bus	0.5983
0100BRP90271	-2.5958439474	51.4586650171	Bus	0.6141
0100BRP90273	-2.5960742251	51.4586638462	Bus	0.6656
0100BRP90307	-2.583216396	51.4549160803	Bus	10.6251
0100BRP90309	-2.5843923287	51.451205667	Bus	9.3832
0100BRP90310	-2.5840168987	51.4488517276	Bus	3.4591
0100BRP90311	-2.5838574691	51.4487626055	Bus	15.01838
0100BRP90312	-2.5826227388	51.4489845499	Bus	4.35178
0100BRP90313	-2.5817650936	51.4494383928	Bus	8.45836
0100BRP90317	-2.5830024301	51.4482903049	Bus	14.85686
0100BRP90318	-2.5838382615	51.4483850521	Bus	34.0184
0100BRP90320	-2.5848562581	51.451473102	Bus	23.60736
0100BRP90325	-2.5837917003	51.4548862411	Bus	18.8105
0100BRP90326	-2.6013461753	51.4534936968	Bus	34.91714
0100BRP90327	-2.6008649049	51.4530106164	Bus	34.55996
0100BRP90336	-2.5978744299	51.45433869	Bus	0.32414
0100BRP90337	-2.5968746853	51.4549282424	Bus	9.79872
0100BRP90340	-2.5963403614	51.4558930679	Bus	13.05576
0100BRP90342	-2.5943049228	51.457638793	Bus	5.44486
0100BRP90343	-2.5917848346	51.458649616	Bus	2.2476
0100BRP90344	-2.5916139869	51.4587943447	Bus	0.0835
0100BRP90345	-2.5914861992	51.4589298642	Bus	16.20452
0100BRP90347	-2.5913961245	51.4586425864	Bus	9.9242
0100BRP90349	-2.5917373538	51.4583171653	Bus	24.73516
0100BRP90350	-2.5908212604	51.4609383519	Bus	20.22866
0100BRP90354	-2.5844510716	51.4580570019	Bus	30.18146
0100BRP90355	-2.5964573486	51.4505154695	Bus	12.37362
0100BRP90356	-2.5844013806	51.4564207724	Bus	9.90714
0100BRP90357	-2.5838255985	51.4564146504	Bus	0.0812
0100BRP90363	-2.5875318526	51.4592284942	Bus	8.38012
0100BRP90364	-2.5896329335	51.4591999596	Bus	10.82904
0100BRP90365	-2.5898343131	51.4591899547	Bus	22.23282
0100BRP90366	-2.5917421539	51.4598007606	Bus	0.0437
0100BRP90368	-2.5939798917	51.4569930428	Bus	29.13944
0100BRP90369	-2.5942664436	51.4568926822	Bus	12.51802
0100BRP90372	-2.5969081216	51.4541817658	Bus	3.9793
0100BRP90373	-2.5968465696	51.4538763635	Bus	11.67734
0100BRP90378	-2.5957597622	51.4533064279	Bus	11.09732
0100BRP90379	-2.5952145542	51.4534350811	Bus	6.3265
0100BRP90382	-2.5926837675	51.4536007646	Bus	6.83972
0100BRP90383	-2.5926279515	51.4537359215	Bus	2.1081
0100BRP90384	-2.5915997455	51.4554675111	Bus	3.6027
0100BRP90385	-2.5912543528	51.4554692541	Bus	22.26898
0100BRP90386	-2.5910049494	51.456216818	Bus	4.5323
0100BRP90387	-2.5911520026	51.4564588505	Bus	16.12618
0100BRP90388	-2.5912260527	51.4566203265	Bus	9.32952
0100BRP90396	-2.5918856632	51.4575431358	Bus	7.1585
0100BRP90399	-2.5913742925	51.458067232	Bus	20.58088
0100BRP90402	-2.5908581483	51.458222693	Bus	10.19354
0100BRP90404	-2.590156061	51.4584690044	Bus	11.69402
0100BRP90408	-2.5877867591	51.4589035173	Bus	0.0079
0100BRP90409	-2.5880746082	51.4589020734	Bus	6.65392
0100BRP90671	-2.535097232	51.4925057211	Bus	0.78072
0100BRP90673	-2.5395078138	51.4903185389	Bus	7.63494
0100BRP90674	-2.5422179272	51.4892989796	Bus	4.88492
0100BRP90678	-2.5402896936	51.4906656091	Bus	4.1247
0100BRP90979	-2.6086558035	51.4609639851	Bus	31.49836
0100BRP90981	-2.6084280264	51.4611539921	Bus	29.59844
0100BRP90983	-2.6096939898	51.4643394439	Bus	31.59326
0100BRP90984	-2.6131693333	51.4680168748	Bus	29.59836
0100BRP90986	-2.6160633235	51.4712476773	Bus	28.9643
0100BRP90987	-2.6153104827	51.4709369247	Bus	3.9262
0100BRP90988	-2.6151488587	51.4706949992	Bus	29.9671
0100BRP90990	-2.6092704516	51.463883073	Bus	30.0248
0100BRP90996	-2.6094871411	51.459619911	Bus	3.4371
0100BRP90997	-2.6080524004	51.4578020601	Bus	5.2035
0100BRP90998	-2.6097806451	51.4578829978	Bus	5.3324
0100BRP90999	-2.6107906114	51.4580665633	Bus	7.3288
0100BRP91001	-2.6130959337	51.4571733459	Bus	5.4825
0100BRP91002	-2.6136520291	51.4567837949	Bus	5.3106
0100BRP91003	-2.6151300277	51.4553823419	Bus	5.4391
0100BRP91004	-2.6190861658	51.4552536119	Bus	7.3088
0100BRP91005	-2.6195526515	51.4556917377	Bus	5.5352
0100BRP91006	-2.6211687714	51.4570589057	Bus	5.337
0100BRP91008	-2.6204651592	51.4571795241	Bus	7.3317
0100BRP91011	-2.626236655	51.4582278263	Bus	7.3328
0100BRP91012	-2.6267471554	51.4587196382	Bus	5.3201
0100BRP91013	-2.626318993	51.4621387518	Bus	5.3142
0100BRP91014	-2.6261756747	51.4621844757	Bus	5.3492
0100BRP91015	-2.6243951591	51.4635607036	Bus	7.3497
0100BRP91016	-2.623939954	51.4639587597	Bus	5.2996
0100BRP91017	-2.6212983264	51.4655373365	Bus	5.3216
0100BRP91018	-2.6211147399	51.4657990668	Bus	5.2996
0100BRP91019	-2.6194859647	51.465645837	Bus	3.4461
0100BRP91020	-2.619095731	51.4655310076	Bus	3.4587
0100BRP91021	-2.6178792458	51.463927924	Bus	3.4461
0100BRP91022	-2.6172552089	51.4635535632	Bus	3.4418
0100BRP91023	-2.6163652836	51.4616070611	Bus	3.4461
0100BRP91027	-2.6162614333	51.4741958878	Bus	22.748
0100BRP91028	-2.6161686511	51.4747898224	Bus	22.1469
0100BRP91029	-2.616643178	51.4790133863	Bus	22.181
0100BRP91030	-2.6174841331	51.479440557	Bus	2.1224
0100BRP91031	-2.6168578647	51.4799833509	Bus	10.6435
0100BRP91032	-2.6166899199	51.4835449113	Bus	10.5249
0100BRP91033	-2.6164846795	51.4832762426	Bus	10.0856
0100BRP91034	-2.6160210361	51.4862728837	Bus	10.0935
0100BRP91035	-2.6169404375	51.487167209	Bus	10.5651
0100BRP91037	-2.6168734938	51.4896762171	Bus	10.0077
0100BRP91038	-2.6167429446	51.490674971	Bus	10.5572
0100BRP91041	-2.6200291168	51.4929594855	Bus	15.921
0100BRP91043	-2.6202030524	51.4930394899	Bus	15.37934
0100BRP91045	-2.6205216534	51.496346709	Bus	10.57324
0100BRP91046	-2.6181484481	51.4976810086	Bus	11.2191
0100BRP91047	-2.6174870526	51.4977744097	Bus	10.3061
0100BRP91048	-2.6166612143	51.4995590895	Bus	10.4135
0100BRP91049	-2.6156696118	51.502945134	Bus	10.5807
0100BRP91050	-2.6152973509	51.5031179281	Bus	9.8162
0100BRP91051	-2.6164742036	51.507050055	Bus	10.3845
0100BRP91052	-2.6160835016	51.5069262265	Bus	9.8414
0100BRP91053	-2.6195031748	51.5094078646	Bus	16.7552
0100BRP91054	-2.6196631301	51.5095149182	Bus	16.31178
0100BRP91055	-2.6230062791	51.508472164	Bus	18.8193
0100BRP91057	-2.6232392612	51.5086507572	Bus	16.32758
0100BRP91058	-2.6267260639	51.5065371357	Bus	18.7381
0100BRP91059	-2.6281116429	51.5067095529	Bus	18.39592
0100BRP91060	-2.6311950836	51.5077540005	Bus	14.92086
0100BRP91061	-2.6310512548	51.5077727578	Bus	20.38742
0100BRP91062	-2.6293008463	51.511450726	Bus	16.24136
0100BRP91063	-2.6294735051	51.5114318161	Bus	16.99926
0100BRP91064	-2.6276263055	51.5133299467	Bus	16.98236
0100BRP91065	-2.6279106617	51.5130496858	Bus	16.03796
0100BRP91066	-2.6229053952	51.5000206185	Bus	0.5655
0100BRP91067	-2.6172781951	51.5015070156	Bus	0.4982
0100BRP91068	-2.6280037428	51.5061976111	Bus	0.13824
0100BRP91071	-2.6264474422	51.5030319097	Bus	0.13824
0100BRP91072	-2.6258837501	51.5029000464	Bus	0.07954
0100BRP91073	-2.6246567987	51.5006227281	Bus	0.13824
0100BRP91074	-2.6245282557	51.5007043371	Bus	0.07954
0100BRP91075	-2.6209818717	51.49735133	Bus	0.62854
0100BRP91076	-2.6194406099	51.4962984761	Bus	0.5655
0100BRP91077	-2.6184385281	51.4935703233	Bus	0.5655
0100BRP91078	-2.6133387247	51.4988841657	Bus	0.6117
0100BRP91080	-2.6145809484	51.4980594268	Bus	0.5751
0100BRP91081	-2.6112040531	51.4997674966	Bus	0.5751
0100BRP91082	-2.6097002621	51.5004317114	Bus	0.6117
0100BRP91083	-2.6078629425	51.5009357882	Bus	12.86942
0100BRP91084	-2.6069900538	51.5013808976	Bus	12.90052
0100BRP91085	-2.6027312318	51.5028954694	Bus	15.49632
0100BRP91086	-2.6026131343	51.5026802787	Bus	12.68182
0100BRP91087	-2.5974378982	51.5046489422	Bus	15.49632
0100BRP91088	-2.5952561454	51.505280457	Bus	15.51932
0100BRP91089	-2.5956690617	51.5071126388	Bus	12.83802
0100BRP91090	-2.5957878421	51.5073817821	Bus	12.74562
0100BRP91091	-2.5975615838	51.508595608	Bus	12.74562
0100BRP91092	-2.5992018499	51.5095133678	Bus	12.92702
0100BRP91093	-2.6003952771	51.5104154104	Bus	12.73022
0100BRP91094	-2.6022115962	51.5104690369	Bus	12.92702
0100BRP91095	-2.6034729028	51.5099590248	Bus	0.4982
0100BRP91096	-2.6061144822	51.5081380955	Bus	0.4982
0100BRP91097	-2.6062565319	51.5079845045	Bus	0.6657
0100BRP91098	-2.6102245467	51.5051675431	Bus	0.6467
0100BRP91099	-2.6104381271	51.5049776084	Bus	0.4982
0100BRP91100	-2.6142384347	51.5025839858	Bus	0.6467
0100BRP91102	-2.6143542886	51.5026283367	Bus	0.4982
0100BRP91103	-2.6143090408	51.5099746862	Bus	12.22692
0100BRP91104	-2.6148135794	51.5099900249	Bus	12.45592
0100BRP91105	-2.6090205283	51.5099573162	Bus	12.45592
0100BRP91106	-2.6065610971	51.5103027525	Bus	12.22692
0100BRP91107	-2.5994049682	51.5118141684	Bus	1.0748
0100BRP91108	-2.5998641689	51.5116679551	Bus	1.0748
0100BRP91109	-2.5975972571	51.513522799	Bus	1.0748
0100BRP91112	-2.594336201	51.5054469719	Bus	2.6761
0100BRP91113	-2.5935220746	51.5037786649	Bus	2.7966
0100BRP91114	-2.5927898415	51.5028652295	Bus	2.7494
0100BRP91115	-2.5922712791	51.5017618874	Bus	2.7966
0100BRP92000	-2.597833334	51.4974356862	Bus	12.32262
0100BRP92001	-2.5989750247	51.4768391105	Bus	0.6196
0100BRP92002	-2.599119241	51.4768563567	Bus	0.6515
0100BRP92003	-2.6023807227	51.4806880499	Bus	0.6196
0100BRP92004	-2.6003276406	51.4800601781	Bus	0.6515
0100BRP92005	-2.599498284	51.4794080353	Bus	0.6196
0100BRP92006	-2.6102409972	51.4923814313	Bus	4.8988
0100BRP92007	-2.6097641403	51.4922670218	Bus	4.6743
0100BRP92008	-2.5994371273	51.4923112873	Bus	0.7049
0100BRP92009	-2.5990321944	51.4921874749	Bus	0.8194
0100BRP92010	-2.6002079411	51.4753312052	Bus	0.6515
0100BRP92013	-2.6077168585	51.4780439501	Bus	1.7425
0100BRP92014	-2.5978139022	51.4662259386	Bus	5.2637
0100BRP92015	-2.6025860183	51.4623980431	Bus	5.1711
0100BRP92016	-2.6026131468	51.4622720208	Bus	5.2243
0100BRP92018	-2.5965935677	51.4642719819	Bus	5.7694
0100BRP92019	-2.5967322295	51.4638666528	Bus	5.8644
0100BRP92020	-2.6057617224	51.5000115393	Bus	12.29892
0100BRP92021	-2.6068139102	51.5000510562	Bus	12.30572
0100BRP92022	-2.604184951	51.4592157646	Bus	5.1846
0100BRP92023	-2.6042207648	51.4586580984	Bus	5.2762
0100BRP92024	-2.5991495683	51.4835639382	Bus	2.0644
0100BRP92025	-2.6127866913	51.4824324372	Bus	9.9509
0100BRP92026	-2.6130116125	51.48309664	Bus	10.1961
0100BRP92027	-2.6061954403	51.4925283015	Bus	15.1969
0100BRP92028	-2.6049402369	51.4923729364	Bus	14.883
0100BRP92029	-2.6111598407	51.48569589	Bus	10.1402
0100BRP92030	-2.612331689	51.4807174178	Bus	10.2119
0100BRP92031	-2.6116562079	51.4797408589	Bus	10.3045
0100BRP92032	-2.6093214356	51.487153107	Bus	10.2488
0100BRP92033	-2.61236885	51.4845656307	Bus	9.9847
0100BRP92034	-2.590992963	51.4875886182	Bus	2.3128
0100BRP92036	-2.5994615369	51.4831936878	Bus	2.3128
0100BRP92037	-2.5969847575	51.4975389175	Bus	10.65412
0100BRP92038	-2.5981693886	51.4966966628	Bus	14.2428
0100BRP92039	-2.5957177831	51.4854426881	Bus	2.0644
0100BRP92040	-2.5965723226	51.4847100233	Bus	2.3128
0100BRP92041	-2.6012938558	51.4604624864	Bus	5.2475
0100BRP92042	-2.609628897	51.4724142624	Bus	4.8523
0100BRP92043	-2.6127132097	51.4715799434	Bus	6.5954
0100BRP92044	-2.6132180476	51.4716492365	Bus	6.2755
0100BRP92047	-2.6089060708	51.472193229	Bus	4.7735
0100BRP92048	-2.6032625712	51.4700374456	Bus	4.7585
0100BRP92049	-2.6030192636	51.470146597	Bus	4.7837
0100BRP92050	-2.6004225515	51.4686493348	Bus	4.6919
0100BRP92051	-2.5993726405	51.4676296632	Bus	5.2637
0100BRP92052	-2.5955418502	51.4984633965	Bus	10.40912
0100BRP92053	-2.5951749384	51.499049712	Bus	10.62932
0100BRP92054	-2.5882813146	51.4984640859	Bus	7.06062
0100BRP92055	-2.5880343476	51.4983034765	Bus	6.93142
0100BRP92056	-2.5929328331	51.5005626649	Bus	10.51082
0100BRP92057	-2.5925064984	51.5010143987	Bus	10.73102
0100BRP92058	-2.6042626127	51.4814336593	Bus	1.4437
0100BRP92059	-2.6043607936	51.4812353378	Bus	1.7575
0100BRP92060	-2.6032487137	51.480989301	Bus	0.6515
0100BRP92061	-2.5960860238	51.4915910638	Bus	0.7207
0100BRP92062	-2.5953232575	51.4905339325	Bus	0.6365
0100BRP92063	-2.6110552703	51.4735667543	Bus	1.7425
0100BRP92064	-2.6110164054	51.4738906552	Bus	1.4437
0100BRP92065	-2.6086352931	51.4886223013	Bus	10.3105
0100BRP92066	-2.6080141784	51.4895696416	Bus	10.2544
0100BRP92067	-2.5828512965	51.4974122178	Bus	7.06062
0100BRP92068	-2.5815069762	51.4970502388	Bus	6.91962
0100BRP92069	-2.6065561125	51.4795515606	Bus	1.4437
0100BRP92072	-2.6027250293	51.492600144	Bus	0.7207
0100BRP92073	-2.602434479	51.4924128141	Bus	0.7382
0100BRP92074	-2.5890340141	51.4875715026	Bus	0.0158
0100BRP92075	-2.5926951958	51.4889107796	Bus	0.7049
0100BRP92076	-2.5917667209	51.4883939579	Bus	0.6365
0100BRP92077	-2.609883945	51.4764231967	Bus	1.4437
0100BRP92078	-2.6095555506	51.4766317119	Bus	1.7425
0100BRP92079	-2.6009549286	51.4949110763	Bus	14.1616
0100BRP92080	-2.6003858685	51.4954534867	Bus	14.4841
0100BRP92081	-2.6015155341	51.4991971846	Bus	12.29892
0100BRP92082	-2.6021357834	51.4992569418	Bus	12.32262
0100BRX32922	-2.5966042947	51.4507485044	Bus	16.94194
0100BRZ00681	-2.6164233513	51.4840678263	Bus	0.0812
0100BRZ00686	-2.6885465695	51.4898886137	Bus	4.9931
0100BRZ00687	-2.5811873439	51.4492704181	Bus	9.63754
0100BRZ00692	-2.5960643457	51.455696656	Bus	6.8146
0100BRZ00695	-2.6374514727	51.5100309892	Bus	0.0436
0100BRZ00696	-2.6382602755	51.5111954938	Bus	0.10254
0100BRZ00698	-2.610945417	51.4405590035	Bus	4.2484
0100BRZ00699	-2.6180181057	51.4411783096	Bus	4.2583
0100BRZ00702	-2.624433909	51.48642619	Bus	0.0158
0100BRZ00703	-2.6245641327	51.4864704544	Bus	0.1665
0100BRZ00704	-2.6261136415	51.4849875657	Bus	0.1665
0100BRZ00705	-2.6257131341	51.4851875194	Bus	0.0158
0100BRZ01655	-2.5942725869	51.4396376731	Bus	0.3705
0100BRZ01656	-2.5943583214	51.43959228	Bus	0.3492
0100BRZ01657	-2.5971280048	51.4368447328	Bus	0.3492
0100BRZ01658	-2.5970552564	51.4367821618	Bus	0.3705
0100BRZ01659	-2.5951380054	51.437592173	Bus	0.3705
0100BRZ01660	-2.5939851276	51.4385511391	Bus	0.3705
0100BRZ01661	-2.5939411529	51.4384884203	Bus	0.3492
0100BRZ01662	-2.5941841677	51.4394762715	Bus	0.3705
0100BRZ01663	-2.5941117692	51.4394406719	Bus	0.3492
0100BRZ01666	-2.5907908486	51.4396372946	Bus	0.3705
0100BRZ01667	-2.5908761224	51.4395559397	Bus	0.3492
0100BRZ01668	-2.5919457974	51.4388312082	Bus	0.3693
0100BRZ01669	-2.5920041559	51.438893855	Bus	0.3492
0100BRZ01670	-2.5933033897	51.4381229927	Bus	0.3693
0100BRZ01671	-2.5934045573	51.4381584471	Bus	0.3492
0100BRZ01672	-2.5951092422	51.4364863439	Bus	0.3693
0100BRZ01673	-2.595093688	51.4363965062	Bus	0.3492
0100BRZ01674	-2.5937303436	51.4366551885	Bus	0.3492
0100BRZ01675	-2.5937745496	51.4367358895	Bus	0.3693
0100BRZ01676	-2.5911731006	51.4369288757	Bus	0.3693
0100BRZ01677	-2.5911721717	51.436856947	Bus	0.3492
0100BRZ01678	-2.590937941	51.4365434201	Bus	0.3492
0100BRZ01679	-2.5908229737	51.4365529915	Bus	0.3693
0100BRZ01680	-2.5868824033	51.4366537181	Bus	0.0079
0100BRZ01682	-2.5884705831	51.4370953366	Bus	0.3492
0100BRZ01683	-2.5908471123	51.4384231363	Bus	0.3693
0100BRZ01684	-2.5907324884	51.4384596808	Bus	0.3492
0100BRZ01685	-2.589736124	51.4392919324	Bus	0.3693
0100BRZ01686	-2.5896634977	51.4392383479	Bus	0.3492
0100BRZ01687	-2.5860085754	51.4380697825	Bus	0.3693
0100BRZ01688	-2.5860798142	51.4380154763	Bus	0.3492
0100BRZ01689	-2.5841214964	51.4378813876	Bus	0.3693
0100BRZ01690	-2.5800335418	51.4411207073	Bus	0.2313
0100BRZ01691	-2.5795450708	51.441177074	Bus	2.0876
0100BRZ01692	-2.5793014224	51.4435251006	Bus	0.3492
0100BRZ01693	-2.5800806343	51.4437010792	Bus	0.3492
0100BRZ01694	-2.5808045832	51.4440571595	Bus	0.3492
0100BRZ01695	-2.5830401454	51.4433447095	Bus	0.3492
0100BRZ01696	-2.5818298593	51.4420829013	Bus	0.3492
0100BRZ01697	-2.5815953227	51.4417423826	Bus	0.3492
0100BRZ01699	-2.5867508428	51.4477141156	Bus	0.3492
0100BRZ01700	-2.5877257105	51.4474304895	Bus	0.4083
0100BRZ01701	-2.5899081782	51.4470598581	Bus	0.4083
0100BRZ01708	-2.6165838168	51.4842198397	Bus	0.0079
0100BRZ01713	-2.6073616093	51.4328717684	Bus	4.15852
0100FBX18331	-2.5773486751	51.4073432265	Bus	4.2228
0100FBX18336	-2.5894861074	51.4176412263	Bus	12.59574
0100FBX18337	-2.5890510229	51.4173556803	Bus	11.60804
0100FBX18342	-2.5878121721	51.4194299918	Bus	10.32194
0100SGB20368	-2.5159732784	51.4801471247	Bus	0.6346
0100SGZ01485	-2.5121898693	51.4624952474	Bus	0.01222
017000001	-2.4765532425	51.4822202307	Bus	0.6534
017000002	-2.4773315027	51.4822800049	Bus	3.1638
017000003	-2.4097886619	51.5396496014	Bus	1.991
017000004	-2.4097309887	51.539649803	Bus	2.9972
017000005	-2.4771515888	51.4995265251	Bus	3.1568
017000006	-2.4771498979	51.4993646844	Bus	0.7611
017000007	-2.5241934839	51.6104061684	Bus	1.0954
017000008	-2.5713801673	51.5166386753	Bus	12.43552
017000009	-2.5497910662	51.5572575865	Bus	1.2328
017000010	-2.5529464453	51.5569640185	Bus	1.2328
017000011	-2.5577930374	51.4980106687	Bus	9.36712
017000012	-2.5565111157	51.4980257523	Bus	9.58512
017000013	-2.5505371075	51.4983866454	Bus	9.36712
017000014	-2.5512721954	51.4984191574	Bus	9.56822
017000015	-2.6521071181	51.5151565216	Bus	0.07164
017000016	-2.6535171096	51.5149958153	Bus	0.06882
017000017	-2.5592002298	51.4999911002	Bus	9.61192
017000018	-2.559574882	51.4999983042	Bus	9.36712
017000019	-2.4984578549	51.4453535045	Bus	0.7472
017000020	-2.4878399088	51.4400661558	Bus	2.1791
017000021	-2.2833202873	51.5393760279	Bus	0.2451
017000022	-2.2834198745	51.5391599929	Bus	0.2259
017000023	-2.5782396353	51.5302541926	Bus	7.5779
017000024	-2.5783676603	51.5301186885	Bus	7.19936
017000032	-2.3965990286	51.5400546117	Bus	0.1301
017000035	-2.4676774366	51.4943945709	Bus	3.5394
017000036	-2.4679285093	51.4935933219	Bus	3.1568
017000037	-2.4811805699	51.4525740555	Bus	0.5935
017000038	-2.4798124145	51.4524807575	Bus	0.6515
017000039	-2.2937785234	51.4303911284	Bus	0.136
01700SG027	-2.294438411	51.5886843959	Bus	0.0079
01700SG028	-2.294336617	51.5885677638	Bus	0.0812
01700SG033	-2.3949454723	51.6304235664	Bus	1.9785
01700SG034	-2.3955078915	51.6303047851	Bus	1.53
0170BRP90055	-2.5713704643	51.499743598	Bus	10.66888
0170BRP90193	-2.5145198329	51.4815112412	Bus	3.69592
0170BRP91110	-2.5956500022	51.515591772	Bus	1.0748
0170BRP91111	-2.5954918409	51.5156195499	Bus	1.0748
0170SGA01531	-2.4859684216	51.4900761614	Bus	2.23552
0170SGA01532	-2.4169859073	51.5414764682	Bus	4.3195
0170SGA01533	-2.5461632616	51.5000525576	Bus	1.7403
0170SGA01579	-2.4972715863	51.4858027257	Bus	1.9723
0170SGA01580	-2.4960530158	51.4823371453	Bus	1.9723
0170SGA01581	-2.4356010484	51.6168826108	Bus	0.0079
0170SGA01582	-2.4352541651	51.616856924	Bus	0.0591
0170SGA01583	-2.4974947112	51.445438522	Bus	0.7752
0170SGA01584	-2.499336242	51.48891402	Bus	2.5801
0170SGA01585	-2.4993659307	51.4889948176	Bus	2.631
0170SGA01591	-2.5291067099	51.5212339035	Bus	1.4098
0170SGA01592	-2.5290371503	51.5214500138	Bus	1.4811
0170SGA01593	-2.4977722933	51.4868166469	Bus	1.9723
0170SGA01594	-2.4131305428	51.5536105794	Bus	0.6877
0170SGA01595	-2.4110335738	51.5529885475	Bus	0.6514
0170SGA01596	-2.4958571345	51.4881734975	Bus	2.5801
0170SGA01597	-2.5760648093	51.536118372	Bus	4.26322
0170SGA01598	-2.5753520339	51.5356183464	Bus	4.28782
0170SGA01603	-2.4328770507	51.4884050109	Bus	0.6534
0170SGA01604	-2.4327043108	51.4884146402	Bus	0.6991
0170SGA01605	-2.4870234268	51.4863582711	Bus	0.0474
0170SGA01606	-2.5498328167	51.5356058943	Bus	7.66706
0170SGA01607	-2.3883254575	51.5386976202	Bus	0.0769
0170SGA01608	-2.3862512117	51.5355304887	Bus	0.0769
0170SGA01609	-2.3911947113	51.5353342706	Bus	0.0769
0170SGA01610	-2.3932448666	51.535669088	Bus	0.0769
0170SGA01611	-2.4257751144	51.5469476531	Bus	0.1884
0170SGA01612	-2.4239417734	51.5436454418	Bus	0.1884
0170SGA01613	-2.4694583235	51.5261095188	Bus	0.1194
0170SGA01615	-2.4990952172	51.5182634148	Bus	0.069
0170SGA01617	-2.5080293544	51.5181441221	Bus	0.069
0170SGA01618	-2.5044610126	51.5186720448	Bus	0.1194
0170SGA01619	-2.507912463	51.5180007642	Bus	0.1194
0170SGA01620	-2.4999509017	51.5148070277	Bus	0.1194
0170SGA01621	-2.4772028165	51.5264828739	Bus	0.069
0170SGA01623	-2.4126393567	51.5535223944	Bus	0.6594
0170SGA01624	-2.5103271951	51.4813227632	Bus	3.66212
0170SGA10004	-2.5861636556	51.5040764387	Bus	3.9537
0170SGA10007	-2.5823307527	51.5062984704	Bus	3.9537
0170SGA10008	-2.5831908327	51.5059525163	Bus	3.9596
0170SGA10009	-2.5791966307	51.5079774323	Bus	3.9537
0170SGA10010	-2.5773461926	51.5086339503	Bus	3.9853
0170SGA10017	-2.5020260692	51.4938388946	Bus	6.10118
0170SGA10026	-2.4921706246	51.5002556892	Bus	3.72428
0170SGA10027	-2.4863439617	51.4982928761	Bus	3.72428
0170SGA10028	-2.48598982	51.4975030893	Bus	3.34608
0170SGA10029	-2.4879942978	51.4963528367	Bus	2.24928
0170SGA10030	-2.4896323602	51.4959683617	Bus	2.16268
0170SGA10031	-2.4901859282	51.4952017671	Bus	2.22638
0170SGA10032	-2.4893799266	51.4939193436	Bus	2.16268
0170SGA10033	-2.4883619732	51.4943641744	Bus	2.20948
0170SGA10034	-2.4872418293	51.4946835395	Bus	2.16268
0170SGA10037	-2.5000686242	51.4834530203	Bus	2.20632
0170SGA10038	-2.4966124313	51.4834587222	Bus	2.20632
0170SGA10043	-2.4858651912	51.4925582569	Bus	2.23552
0170SGA10044	-2.4858399593	51.4942487721	Bus	2.23552
0170SGA10045	-2.4822310775	51.4962418125	Bus	5.9665
0170SGA10046	-2.4788207844	51.4952217643	Bus	5.9665
0170SGA10047	-2.4765076788	51.4944219507	Bus	5.9665
0170SGA10048	-2.4742903718	51.4917424713	Bus	6.0603
0170SGA10049	-2.4744338421	51.4916879415	Bus	5.7596
0170SGA10050	-2.472662733	51.4917400539	Bus	13.32396
0170SGA10377	-2.5866666189	51.5039750159	Bus	3.9379
0170SGA10418	-2.4946904841	51.4881694351	Bus	6.80962
0170SGA10419	-2.490770476	51.4865944067	Bus	6.80962
0170SGA19673	-2.4359691837	51.4849228155	Bus	0.6739
0170SGA19674	-2.5013751822	51.5998151328	Bus	0.5069
0170SGA19675	-2.5020163685	51.6003518744	Bus	0.4852
0170SGA19683	-2.5764197734	51.5801658719	Bus	0.4568
0170SGA19684	-2.5763757984	51.5801121393	Bus	0.4749
0170SGA19686	-2.399334331	51.5922314769	Bus	0.6475
0170SGA19687	-2.3991465977	51.5922231245	Bus	0.6952
0170SGA19688	-2.5236445312	51.6154078238	Bus	0.3051
0170SGA19689	-2.5229752436	51.6112118368	Bus	0.7545
0170SGA19692	-2.5089277624	51.4966055077	Bus	1.40142
0170SGA19697	-2.5554248951	51.5366315488	Bus	4.10106
0170SGA19704	-2.2760908348	51.5265265326	Bus	0.19746
0170SGA19705	-2.2761625255	51.5264634236	Bus	0.315
0170SGA19708	-2.3969632686	51.6249050812	Bus	0.069
0170SGA19710	-2.5157796416	51.6096072546	Bus	0.6937
0170SGA19719	-2.6083984618	51.5313963901	Bus	1.03146
0170SGA19736	-2.6085006877	51.5314947665	Bus	1.07932
0170SGA19738	-2.5788668727	51.5955651379	Bus	0.0079
0170SGA19742	-2.4877373509	51.485779843	Bus	6.90342
0170SGA19745	-2.406749218	51.6272093111	Bus	0.0079
0170SGA19746	-2.3049965521	51.5724549688	Bus	0.1096
0170SGA19747	-2.3050695998	51.5725896495	Bus	0.3693
0170SGA19749	-2.5106500872	51.4715565016	Bus	3.01502
0170SGA19751	-2.2772211523	51.5251391818	Bus	0.01106
0170SGA19759	-2.4874761158	51.485592107	Bus	2.5801
0170SGA20039	-2.4923493636	51.4847624991	Bus	2.22256
0170SGA47196	-2.5727003915	51.5437506529	Bus	1.1697
0170SGA47197	-2.5720073322	51.5413802794	Bus	0.6025
0170SGA47198	-2.5744034428	51.5404334524	Bus	0.5923
0170SGA47199	-2.4793250562	51.5926242621	Bus	0.499
0170SGA47200	-2.4791666506	51.5926608747	Bus	0.389
0170SGA56526	-2.4615737973	51.4577062006	Bus	0.1017
0170SGA56527	-2.4617308425	51.4575796997	Bus	0.0079
0170SGA56528	-2.3049325942	51.517634431	Bus	0.0812
0170SGA56529	-2.3045433634	51.51761746	Bus	0.2676
0170SGA56533	-2.3883693242	51.5387694065	Bus	0.0079
0170SGA56536	-2.4704302665	51.5267080533	Bus	0.1194
0170SGA56537	-2.470301003	51.5267535293	Bus	0.069
0170SGA56538	-2.3906173394	51.5352552723	Bus	0.0769
0170SGA56539	-2.5005822915	51.5145615628	Bus	0.069
0170SGA56540	-2.5004107491	51.5146881763	Bus	0.1194
0170SGA56542	-2.4692620959	51.4495292752	Bus	0.0079
0170SGA56544	-2.6373736661	51.5570841253	Bus	0.03312
0170SGA56545	-2.6370127069	51.5570591115	Bus	0.00474
0170SGA56546	-2.5631582455	51.5090356413	Bus	0.1501
0170SGA56547	-2.5051604399	51.4763817947	Bus	2.3351
0170SGA56548	-2.502241935	51.4754771955	Bus	2.2066
0170SGA56551	-2.4570200824	51.4240144709	Bus	2.20228
0170SGA56552	-2.5751217873	51.5310787612	Bus	7.5779
0170SGA56553	-2.4795165842	51.5011263599	Bus	0.2912
0170SGA56554	-2.4792712103	51.5010824056	Bus	1.5689
0170SGA56555	-2.4820443132	51.4976542523	Bus	0.2912
0170SGA56556	-2.4817136643	51.4977185523	Bus	0.4256
0170SGA56557	-2.4805687581	51.4737877287	Bus	0.2912
0170SGA56558	-2.4804670313	51.47369823	Bus	0.4027
0170SGA56559	-2.4863670755	51.4706976831	Bus	0.9585
0170SGA56560	-2.4863080552	51.4705630542	Bus	1.0912
0170SGA56561	-2.4206697618	51.5500411517	Bus	0.6061
0170SGA56562	-2.4206834366	51.5499601797	Bus	0.6594
0170SGA56563	-2.4225725744	51.5499443963	Bus	0.6061
0170SGA56564	-2.422413521	51.5499000121	Bus	0.6594
0170SGA56565	-2.4377478176	51.5412749222	Bus	0.0079
0170SGA56566	-2.4380073553	51.541273953	Bus	0.1647
0170SGA56567	-2.4649687762	51.5183857298	Bus	0.2912
0170SGA56568	-2.6468111301	51.5492278346	Bus	0.57314
0170SGA56570	-2.5495409173	51.5041908716	Bus	0.44518
0170SGB20001	-2.4767179194	51.4938636203	Bus	5.7596
0170SGB20002	-2.4803358667	51.4954673293	Bus	5.7596
0170SGB20003	-2.4828819397	51.4964908965	Bus	5.7596
0170SGB20005	-2.4856141225	51.4919748466	Bus	2.48452
0170SGB20014	-2.501912431	51.4808735515	Bus	5.13224
0170SGB20040	-2.4897585507	51.4674286069	Bus	2.7978
0170SGB20041	-2.4941741365	51.4670594002	Bus	2.81002
0170SGB20051	-2.490868828	51.4675948022	Bus	2.22742
0170SGB20052	-2.4996116563	51.4653639114	Bus	0.4422
0170SGB20053	-2.4998549901	51.4652369915	Bus	0.2912
0170SGB20054	-2.4996823041	51.4639249551	Bus	0.4422
0170SGB20055	-2.4998006494	51.4628994085	Bus	2.47424
0170SGB20056	-2.4986797863	51.4630750234	Bus	2.1876
0170SGB20057	-2.4970600098	51.4637023244	Bus	2.16614
0170SGB20058	-2.4968869865	51.4636760833	Bus	2.1876
0170SGB20059	-2.4947915659	51.4642514188	Bus	2.1876
0170SGB20060	-2.4943767541	51.4644959423	Bus	2.16614
0170SGB20061	-2.4918134946	51.4657475663	Bus	2.2022
0170SGB20062	-2.4916725434	51.4660268969	Bus	2.16614
0170SGB20063	-2.4911468803	51.4680162419	Bus	2.15392
0170SGB20064	-2.4924152708	51.4694945315	Bus	2.15392
0170SGB20065	-2.4955633463	51.4703804217	Bus	2.15392
0170SGB20066	-2.4989872666	51.4727846308	Bus	2.15392
0170SGB20067	-2.5024025543	51.4743705429	Bus	2.25032
0170SGB20068	-2.5062456552	51.4729603119	Bus	2.13342
0170SGB20069	-2.5050049893	51.4857696644	Bus	1.49024
0170SGB20071	-2.5068315981	51.4803578484	Bus	4.64226
0170SGB20072	-2.5070744925	51.480185958	Bus	4.5378
0170SGB20073	-2.507786896	51.4769099406	Bus	2.30946
0170SGB20074	-2.5080888607	51.4768726657	Bus	2.3312
0170SGB20075	-2.5084317098	51.4727440432	Bus	4.46842
0170SGB20076	-2.508662562	51.4727879995	Bus	4.5831
0170SGB20077	-2.5100299816	51.4701744971	Bus	1.4534
0170SGB20078	-2.5103556741	51.4696875335	Bus	1.472
0170SGB20079	-2.5109482769	51.467320163	Bus	1.4455
0170SGB20081	-2.5105121415	51.4656496269	Bus	1.4455
0170SGB20082	-2.5053662975	51.4598363804	Bus	3.4614
0170SGB20083	-2.5074702153	51.4574624969	Bus	0.89108
0170SGB20084	-2.5089409921	51.4551183005	Bus	0.89108
0170SGB20085	-2.5134976482	51.4520502659	Bus	0.89266
0170SGB20086	-2.5158773299	51.4486769483	Bus	4.44064
0170SGB20087	-2.518596908	51.4499327638	Bus	4.40314
0170SGB20088	-2.520423901	51.4498797064	Bus	3.58534
0170SGB20089	-2.522227924	51.446553771	Bus	3.58534
0170SGB20090	-2.5217302348	51.4445508542	Bus	3.58534
0170SGB20091	-2.5209750038	51.4414071423	Bus	3.58764
0170SGB20092	-2.5191161151	51.4398868137	Bus	3.55454
0170SGB20093	-2.5159764875	51.4408807688	Bus	3.55454
0170SGB20095	-2.5132099162	51.4430778849	Bus	3.55454
0170SGB20096	-2.5109143818	51.4449581749	Bus	3.53164
0170SGB20097	-2.509544022	51.4459442288	Bus	3.53742
0170SGB20098	-2.5114546034	51.4443713624	Bus	3.53742
0170SGB20099	-2.5135914205	51.4424557909	Bus	3.53742
0170SGB20100	-2.516290465	51.440654595	Bus	3.53742
0170SGB20101	-2.520040538	51.4402064137	Bus	3.63352
0170SGB20102	-2.521395508	51.4416930044	Bus	3.63352
0170SGB20103	-2.5218908624	51.4447569465	Bus	3.63352
0170SGB20104	-2.5223454972	51.446769046	Bus	3.63352
0170SGB20105	-2.5205834163	51.4499868974	Bus	3.63352
0170SGB20106	-2.5186565057	51.4501123325	Bus	4.30732
0170SGB20107	-2.5163598922	51.4493581864	Bus	1.44964
0170SGB20108	-2.5134149379	51.4523743265	Bus	0.85284
0170SGB20109	-2.5089162105	51.4554780726	Bus	0.84062
0170SGB20110	-2.5078567081	51.457271999	Bus	0.84062
0170SGB20111	-2.5055377208	51.4597187503	Bus	3.506
0170SGB20112	-2.5055265258	51.4613103122	Bus	2.6855
0170SGB20113	-2.5071679723	51.4613571701	Bus	11.75542
0170SGB20114	-2.508401708	51.4622779596	Bus	2.0498
0170SGB20115	-2.5091831727	51.4626522143	Bus	6.78508
0170SGB20116	-2.5092131618	51.4627599833	Bus	12.08098
0170SGB20117	-2.510794814	51.4651808323	Bus	1.3187
0170SGB20120	-2.5065348927	51.4834702141	Bus	1.52602
0170SGB20121	-2.5048524383	51.4863008237	Bus	1.52602
0170SGB20123	-2.5050217671	51.4625263543	Bus	7.92898
0170SGB20124	-2.5010451379	51.4621837585	Bus	7.92898
0170SGB20125	-2.4988995942	51.462111987	Bus	5.46926
0170SGB20126	-2.4944309421	51.4615194957	Bus	5.46926
0170SGB20127	-2.4876853826	51.4606665833	Bus	5.46066
0170SGB20128	-2.479820626	51.4601235849	Bus	4.79808
0170SGB20129	-2.4753557748	51.4598540489	Bus	4.71766
0170SGB20130	-2.476255112	51.4577553557	Bus	4.24272
0170SGB20131	-2.475673317	51.4530191447	Bus	4.28492
0170SGB20132	-2.4776642184	51.449351462	Bus	2.89188
0170SGB20133	-2.4805403414	51.4464264201	Bus	4.22198
0170SGB20134	-2.4832692713	51.4459476334	Bus	8.46346
0170SGB20136	-2.4822816681	51.4464462412	Bus	8.60168
0170SGB20137	-2.4795781776	51.4466101941	Bus	4.32678
0170SGB20138	-2.4778968017	51.449575304	Bus	2.97028
0170SGB20139	-2.4758893809	51.4544209577	Bus	4.2848
0170SGB20140	-2.4765222904	51.4571518325	Bus	4.2848
0170SGB20141	-2.4754947504	51.4593769306	Bus	4.15488
0170SGB20142	-2.4812872071	51.4599737057	Bus	4.91342
0170SGB20143	-2.4868472243	51.4603553622	Bus	4.76898
0170SGB20144	-2.4916765629	51.4610455373	Bus	5.3438
0170SGB20146	-2.4983797561	51.4619613416	Bus	5.3642
0170SGB20147	-2.5013174354	51.4620746949	Bus	7.99242
0170SGB20149	-2.5047830417	51.4578517494	Bus	0.6054
0170SGB20150	-2.4993625918	51.4570567349	Bus	0.6054
0170SGB20151	-2.4949958524	51.4565267724	Bus	0.6054
0170SGB20152	-2.4935792665	51.4546265266	Bus	0.5935
0170SGB20153	-2.4917475072	51.4542565797	Bus	2.1112
0170SGB20154	-2.4897700861	51.4550651135	Bus	2.1029
0170SGB20155	-2.4895535403	51.4550030771	Bus	2.183
0170SGB20156	-2.4938722381	51.4551018475	Bus	0.6515
0170SGB20157	-2.4936113162	51.456262864	Bus	0.66348
0170SGB20158	-2.4995339221	51.4569301223	Bus	0.66348
0170SGB20159	-2.5038873498	51.4575498893	Bus	0.64058
0170SGB20160	-2.505907405	51.456704967	Bus	2.1705
0170SGB20161	-2.5058618426	51.4564893651	Bus	2.09998
0170SGB20162	-2.5061875472	51.4547076199	Bus	2.1705
0170SGB20163	-2.5059995648	51.4546275072	Bus	2.09998
0170SGB20164	-2.505539308	51.4520489005	Bus	2.1705
0170SGB20165	-2.5089142719	51.451422863	Bus	0.5968
0170SGB20166	-2.5088695008	51.4512791915	Bus	0.56178
0170SGB20167	-2.5060375053	51.4515522115	Bus	0.56178
0170SGB20168	-2.5048044005	51.4519621524	Bus	1.5177
0170SGB20169	-2.5008638705	51.4522038506	Bus	1.5737
0170SGB20171	-2.5007359301	51.4523482632	Bus	1.5177
0170SGB20172	-2.4970290146	51.4529035404	Bus	1.5737
0170SGB20173	-2.496886181	51.4530030539	Bus	1.5177
0170SGB20174	-2.4938533092	51.4533485636	Bus	1.5315
0170SGB20175	-2.4853215643	51.4522242896	Bus	1.3782
0170SGB20176	-2.485836952	51.451970389	Bus	1.5015
0170SGB20177	-2.4858962989	51.4507832504	Bus	3.4351
0170SGB20178	-2.485767265	51.4508287434	Bus	3.7278
0170SGB20179	-2.4830660517	51.4498688154	Bus	2.77422
0170SGB20180	-2.4820766567	51.4502055794	Bus	2.95252
0170SGB20181	-2.4783735389	51.4511289073	Bus	2.95252
0170SGB20182	-2.4780558256	51.4510223045	Bus	2.79112
0170SGB20183	-2.4744615595	51.4499669107	Bus	2.2602
0170SGB20184	-2.474691145	51.4499030397	Bus	2.07008
0170SGB20185	-2.4705820714	51.4491463344	Bus	2.1297
0170SGB20186	-2.470681874	51.4490560174	Bus	2.0502
0170SGB20187	-2.4699758215	51.4461635523	Bus	2.1719
0170SGB20188	-2.4691950503	51.445798025	Bus	2.0479
0170SGB20189	-2.4671585006	51.447865241	Bus	2.149
0170SGB20190	-2.4670886655	51.4480723264	Bus	2.0479
0170SGB20191	-2.4673990162	51.4488713421	Bus	2.149
0170SGB20192	-2.4667878783	51.4496200816	Bus	2.06778
0170SGB20193	-2.4627948228	51.4475139001	Bus	2.1609
0170SGB20194	-2.4631859854	51.444931762	Bus	2.1609
0170SGB20195	-2.4664685406	51.4422931886	Bus	2.1609
0170SGB20196	-2.4700332447	51.4433489462	Bus	2.2626
0170SGB20197	-2.4745890308	51.4442207534	Bus	3.6191
0170SGB20199	-2.4744419802	51.4439156338	Bus	3.41678
0170SGB20200	-2.4726507095	51.441836817	Bus	3.6191
0170SGB20201	-2.4716517974	51.4398447019	Bus	3.6095
0170SGB20202	-2.4716486469	51.4395389993	Bus	3.4048
0170SGB20203	-2.4719305715	51.4361839873	Bus	3.6095
0170SGB20204	-2.4723514729	51.4337545507	Bus	2.9222
0170SGB20205	-2.4724107839	51.4297440417	Bus	2.9133
0170SGB20206	-2.4723992667	51.4342039397	Bus	2.7931
0170SGB20207	-2.4720191103	51.4363994298	Bus	3.4446
0170SGB20208	-2.4729416159	51.4421413584	Bus	3.41678
0170SGB20209	-2.4719977804	51.4440963454	Bus	2.16948
0170SGB20210	-2.4664557111	51.4424460972	Bus	2.05988
0170SGB20211	-2.4631883518	51.4451655346	Bus	2.05988
0170SGB20212	-2.4629080258	51.4473246292	Bus	2.05988
0170SGB20213	-2.4772863728	51.4476176204	Bus	1.4397
0170SGB20214	-2.4770269929	51.4475827101	Bus	1.4661
0170SGB20215	-2.4790871144	51.4313174445	Bus	0.6873
0170SGB20216	-2.4798522365	51.4329507916	Bus	0.6515
0170SGB20217	-2.4795233697	51.4331409624	Bus	0.6873
0170SGB20218	-2.4786258805	51.4353565741	Bus	0.6515
0170SGB20219	-2.4779661278	51.4355480915	Bus	0.6873
0170SGB20220	-2.476340487	51.4355457199	Bus	0.6873
0170SGB20221	-2.4760960292	51.4355557051	Bus	0.6515
0170SGB20222	-2.4697997805	51.4500396425	Bus	0.1017
0170SGB20223	-2.4679900089	51.451782264	Bus	0.1017
0170SGB20224	-2.4644905955	51.4529650954	Bus	0.1017
0170SGB20225	-2.4629410721	51.4577008074	Bus	0.49546
0170SGB20226	-2.4640470946	51.4574806348	Bus	0.62914
0170SGB20227	-2.467948508	51.4575730203	Bus	0.62914
0170SGB20228	-2.468181086	51.4577968812	Bus	0.51916
0170SGB20229	-2.4856735294	51.4474213102	Bus	5.60678
0170SGB20230	-2.4853998506	51.4473954693	Bus	5.6595
0170SGB20231	-2.4886669088	51.4447563381	Bus	2.27872
0170SGB20232	-2.4905527851	51.4421588707	Bus	3.03718
0170SGB20233	-2.4891913329	51.4413193495	Bus	2.27888
0170SGB20234	-2.4844524497	51.4394597875	Bus	2.1791
0170SGB20235	-2.48235747	51.4372564894	Bus	2.2302
0170SGB20236	-2.4894842157	51.4364176877	Bus	2.2097
0170SGB20237	-2.4932371673	51.437579854	Bus	3.8913
0170SGB20238	-2.5006966912	51.4421878989	Bus	5.59334
0170SGB20239	-2.5052260533	51.4445332563	Bus	6.48788
0170SGB20240	-2.5098994671	51.4468508369	Bus	2.95836
0170SGB20241	-2.5123399411	51.4476224638	Bus	3.06006
0170SGB20242	-2.5129918855	51.4480152432	Bus	2.98988
0170SGB20243	-2.5078910328	51.4461042624	Bus	6.41192
0170SGB20244	-2.5019575671	51.443018726	Bus	6.46592
0170SGB20245	-2.4996282928	51.4418507773	Bus	5.0434
0170SGB20246	-2.4943105657	51.4383935694	Bus	3.67146
0170SGB20247	-2.48845392	51.4369345103	Bus	2.1768
0170SGB20248	-2.4831910927	51.4371811217	Bus	2.1768
0170SGB20249	-2.4862540204	51.4397580406	Bus	2.2669
0170SGB20250	-2.4901251501	51.4411895645	Bus	2.191
0170SGB20251	-2.4900496652	51.4435456861	Bus	2.17484
0170SGB20252	-2.488292914	51.4461156317	Bus	2.17484
0170SGB20253	-2.4861027534	51.4485434825	Bus	3.51272
0170SGB20254	-2.4858330776	51.4488952738	Bus	3.39832
0170SGB20255	-2.4878453913	51.4513775905	Bus	2.0569
0170SGB20256	-2.4897425074	51.4511448873	Bus	2.2432
0170SGB20257	-2.4935105912	51.4482607541	Bus	2.0569
0170SGB20258	-2.4948086437	51.4472032609	Bus	2.1085
0170SGB20260	-2.4956544011	51.4429196741	Bus	2.13246
0170SGB20261	-2.4956110674	51.4442326347	Bus	3.03792
0170SGB20262	-2.4943965118	51.4476815562	Bus	2.2432
0170SGB20263	-2.4925282772	51.449244973	Bus	2.2432
0170SGB20264	-2.4895403704	51.4510827906	Bus	2.0569
0170SGB20265	-2.4879480416	51.4515569953	Bus	2.2432
0170SGB20266	-2.491206492	51.4427405879	Bus	0.77092
0170SGB20267	-2.4927007088	51.4438762511	Bus	0.80342
0170SGB20268	-2.4925451537	51.4401184051	Bus	0.7377
0170SGB20269	-2.4927760198	51.4401803758	Bus	0.7449
0170SGB20270	-2.4897826124	51.4347260132	Bus	0.74498
0170SGB20271	-2.4885526828	51.4340567751	Bus	1.5546
0170SGB20272	-2.4827952842	51.4323902118	Bus	1.47776
0170SGB20273	-2.4802792916	51.4311507142	Bus	1.39806
0170SGB20274	-2.4728388549	51.4294096242	Bus	0.72966
0170SGB20275	-2.4650175371	51.4269322601	Bus	2.18786
0170SGB20276	-2.4600356315	51.4249737663	Bus	2.23006
0170SGB20277	-2.4536554059	51.4226428347	Bus	2.22452
0170SGB20278	-2.4539570581	51.4226056996	Bus	2.09214
0170SGB20279	-2.4456152291	51.419616533	Bus	2.20798
0170SGB20282	-2.4456416277	51.4193736581	Bus	2.0677
0170SGB20283	-2.460178097	51.4248383322	Bus	2.24504
0170SGB20284	-2.4650593153	51.4267972196	Bus	2.14334
0170SGB20285	-2.4722158223	51.4289715465	Bus	2.24504
0170SGB20286	-2.4785927933	51.4308159329	Bus	0.80534
0170SGB20288	-2.4831669771	51.4280816831	Bus	1.44452
0170SGB20289	-2.4839558571	51.4278716194	Bus	1.44728
0170SGB20290	-2.4868489647	51.4240022158	Bus	1.44452
0170SGB20291	-2.4866082015	51.4243538904	Bus	1.44728
0170SGB20292	-2.4887364851	51.4202808033	Bus	1.44452
0170SGB20293	-2.4887803944	51.4203525534	Bus	1.44728
0170SGB20294	-2.4817667104	51.43033536	Bus	1.44728
0170SGB20295	-2.4827205181	51.4321207707	Bus	1.6563
0170SGB20296	-2.4902056919	51.4339329798	Bus	0.7568
0170SGB20297	-2.4898476104	51.4340783436	Bus	0.74968
0170SGB20298	-2.4981849637	51.4335036934	Bus	0.7568
0170SGB20299	-2.497496453	51.4336864516	Bus	0.74968
0170SGB20300	-2.4976541802	51.4349625947	Bus	0.7568
0170SGB20301	-2.4975091561	51.4348553109	Bus	0.74968
0170SGB20302	-2.4946641043	51.4364948426	Bus	0.7568
0170SGB20303	-2.494476994	51.4364866407	Bus	0.74968
0170SGB20311	-2.4925172157	51.4589109984	Bus	0.01198
0170SGB20312	-2.4924268906	51.4585427224	Bus	0.0119
0170SGB20313	-2.4915830377	51.4577010544	Bus	0.01198
0170SGB20319	-2.4865971401	51.4612016109	Bus	0.8707
0170SGB20320	-2.4863542689	51.4613734593	Bus	0.7043
0170SGB20321	-2.4872113846	51.4648136793	Bus	0.7043
0170SGB20322	-2.4883139159	51.4656093423	Bus	0.8707
0170SGB20324	-2.4953722179	51.476657352	Bus	0.13016
0170SGB20325	-2.4958006909	51.4776625966	Bus	0.0213
0170SGB20326	-2.4975965879	51.4786170847	Bus	0.0213
0170SGB20327	-2.4987060858	51.478684302	Bus	0.13016
0170SGB20328	-2.4999254274	51.4795782651	Bus	2.10246
0170SGB20329	-2.4999258794	51.4809359903	Bus	2.63964
0170SGB20330	-2.4965287451	51.4810583285	Bus	2.74134
0170SGB20331	-2.4968006767	51.4809043197	Bus	0.67672
0170SGB20332	-2.4921243881	51.481256734	Bus	0.6649
0170SGB20333	-2.4915081981	51.4815380579	Bus	0.7528
0170SGB20334	-2.4887658158	51.482295825	Bus	0.7528
0170SGB20335	-2.4877433161	51.4822910925	Bus	2.6372
0170SGB20336	-2.4867691886	51.4827716947	Bus	0.7528
0170SGB20337	-2.486192415	51.482702156	Bus	2.6372
0170SGB20338	-2.4842411354	51.4833846004	Bus	4.1183
0170SGB20339	-2.4843545279	51.4832132922	Bus	3.6951
0170SGB20340	-2.4808141219	51.4834256824	Bus	4.1605
0170SGB20341	-2.480711238	51.4832282901	Bus	3.6951
0170SGB20342	-2.4704619233	51.4822358459	Bus	0.6534
0170SGB20343	-2.4700286264	51.4821117024	Bus	0.657
0170SGB20344	-2.466389271	51.4825038851	Bus	0.657
0170SGB20345	-2.4659734082	51.4826763787	Bus	0.6534
0170SGB20346	-2.4584723884	51.4814201658	Bus	0.657
0170SGB20347	-2.4570648012	51.4817853254	Bus	0.7551
0170SGB20348	-2.4518868564	51.4809601961	Bus	0.7551
0170SGB20349	-2.4517696144	51.4807538423	Bus	0.6649
0170SGB20350	-2.4418410665	51.4815379888	Bus	0.7551
0170SGB20351	-2.4417531894	51.4813854636	Bus	0.6818
0170SGB20352	-2.4378320925	51.4839537762	Bus	0.7551
0170SGB20353	-2.4378872825	51.4837018068	Bus	0.6818
0170SGB20355	-2.4344138846	51.4879587398	Bus	0.2519
0170SGB20356	-2.4346021362	51.4880659405	Bus	0.2782
0170SGB20357	-2.4319466433	51.4951071356	Bus	0.9316
0170SGB20358	-2.4316014522	51.4951623562	Bus	0.951
0170SGB20359	-2.4280515606	51.503708326	Bus	0.9316
0170SGB20360	-2.4857144034	51.4851498421	Bus	2.20862
0170SGB20361	-2.4852995264	51.4840545903	Bus	5.0466
0170SGB20362	-2.4897811846	51.4816352025	Bus	1.9723
0170SGB20364	-2.4921741155	51.4791884645	Bus	1.9723
0170SGB20366	-2.4991559865	51.4790060836	Bus	1.9723
0170SGB20379	-2.4855706833	51.4946634989	Bus	2.48452
0170SGB20380	-2.484834238	51.4877070879	Bus	2.48452
0170SGB20381	-2.4851080624	51.4877239382	Bus	2.25602
0170SGB20383	-2.4871782944	51.4860249399	Bus	2.46162
0170SGB20385	-2.4913041979	51.486673095	Bus	4.72692
0170SGB20387	-2.4952052489	51.4878255824	Bus	2.25244
0170SGB20389	-2.4924589499	51.4842405282	Bus	2.23194
0170SGB20390	-2.4966539713	51.4833056896	Bus	2.22012
0170SGB20393	-2.5078050494	51.4811359021	Bus	3.64492
0170SGB20394	-2.5002255522	51.4833174772	Bus	2.20122
0170SGB20395	-2.5119250576	51.481270838	Bus	3.64492
0170SGB20396	-2.5100497988	51.4680793702	Bus	2.2725
0170SGB20397	-2.50578504	51.467765163	Bus	2.2725
0170SGB20398	-2.5020232874	51.4673677229	Bus	2.2725
0170SGB20399	-2.4984720384	51.466465738	Bus	2.54238
0170SGB20400	-2.4939452695	51.4671952388	Bus	2.54238
0170SGB20401	-2.4890501305	51.4684925721	Bus	3.2873
0170SGB20402	-2.487697788	51.469927869	Bus	3.2873
0170SGB20403	-2.4913226276	51.4736532274	Bus	2.35726
0170SGB20404	-2.4927028747	51.474807347	Bus	2.35726
0170SGB20405	-2.4960085288	51.4755846636	Bus	2.2271
0170SGB20406	-2.4992185767	51.4755080945	Bus	2.2066
0170SGB20407	-2.5062167825	51.476853791	Bus	2.2066
0170SGB20408	-2.5059907935	51.4811527392	Bus	5.0656
0170SGB20411	-2.5021140332	51.4756306003	Bus	2.3209
0170SGB20412	-2.4994932174	51.4756058318	Bus	2.3209
0170SGB20413	-2.4956347678	51.4756401941	Bus	2.2854
0170SGB20414	-2.4917338772	51.4744067953	Bus	2.3067
0170SGB20415	-2.4907858722	51.4732778299	Bus	2.30512
0170SGB20416	-2.4875245547	51.4698836318	Bus	3.353
0170SGB20417	-2.4889754595	51.4682411193	Bus	2.9503
0170SGB20420	-2.4992631768	51.466408421	Bus	2.81002
0170SGB20421	-2.5020218066	51.4672328554	Bus	2.3556
0170SGB20422	-2.5053801788	51.4676050607	Bus	2.3556
0170SGB20423	-2.5096022346	51.4679644264	Bus	2.3556
0170SGB20424	-2.505227239	51.4733063863	Bus	2.25032
0170SGB20425	-2.5024306575	51.4743074814	Bus	2.15392
0170SGB20426	-2.499224296	51.473395049	Bus	2.25032
0170SGB20427	-2.4953484736	51.4704802374	Bus	2.22742
0170SGB20428	-2.4926041628	51.4696555862	Bus	2.22742
0170SGB20431	-2.4912715462	51.4930122768	Bus	0.01182
0170SGB20432	-2.492087892	51.4925772585	Bus	0.01624
0170SGB20433	-2.495695761	51.4905569421	Bus	0.01182
0170SGB20434	-2.4961131445	51.4905282018	Bus	0.01624
0170SGB20439	-2.4999085827	51.4990990061	Bus	4.12142
0170SGB20440	-2.500082628	51.4992061623	Bus	3.85304
0170SGB20441	-2.502253844	51.5014537571	Bus	3.8153
0170SGB20442	-2.5028428093	51.5012983763	Bus	3.797
0170SGB20443	-2.5037161473	51.4994963191	Bus	3.7741
0170SGB20444	-2.5037052126	51.49981107	Bus	3.8153
0170SGB20445	-2.5007794087	51.4996887312	Bus	0.32662
0170SGB20446	-2.5059473958	51.4993428463	Bus	3.7764
0170SGB20447	-2.5054720181	51.4993448969	Bus	4.1301
0170SGB20448	-2.5084476345	51.5000603445	Bus	4.1301
0170SGB20449	-2.5093842995	51.5000832531	Bus	3.7764
0170SGB20450	-2.5098278623	51.4998115787	Bus	1.40142
0170SGB20451	-2.5094071937	51.4995526525	Bus	1.44804
0170SGB20452	-2.5089183455	51.495760343	Bus	1.44804
0170SGB20454	-2.5096353063	51.4941747154	Bus	1.40142
0170SGB20455	-2.5088095679	51.4924609156	Bus	2.9538
0170SGB20456	-2.5084452847	51.4920848508	Bus	2.836
0170SGB20457	-2.5062573645	51.4909164262	Bus	2.9877
0170SGB20458	-2.5064875091	51.4908884574	Bus	2.836
0170SGB20459	-2.4440704781	51.5108958998	Bus	0.6613
0170SGB20460	-2.4437399415	51.5109870664	Bus	0.8008
0170SGB20461	-2.441079393	51.5145127842	Bus	0.6613
0170SGB20462	-2.4415801002	51.5141332563	Bus	0.8237
0170SGB20463	-2.4358814779	51.5149728078	Bus	0.763
0170SGB20464	-2.4358517983	51.5148830031	Bus	0.722
0170SGB20465	-2.4339797624	51.5165443831	Bus	0.9897
0170SGB20466	-2.4342850448	51.516821989	Bus	0.9395
0170SGB20467	-2.4344010373	51.5199236245	Bus	0.9395
0170SGB20468	-2.4341711292	51.519996408	Bus	1.0925
0170SGB20469	-2.4353896352	51.5253508156	Bus	1.0925
0170SGB20470	-2.435693354	51.5254575852	Bus	0.919
0170SGB20471	-2.5199350161	51.5220571921	Bus	1.4098
0170SGB20472	-2.5201809513	51.522137025	Bus	1.4811
0170SGB20473	-2.529366153	51.4963801271	Bus	7.61804
0170SGB20487	-2.5047627755	51.4990422403	Bus	0.01624
0170SGB20488	-2.5049649466	51.4990863273	Bus	0.01182
0170SGB20489	-2.5041449791	51.4952774409	Bus	0.01624
0170SGB20490	-2.5043469345	51.4953035469	Bus	0.01182
0170SGB20491	-2.4337316769	51.4858842202	Bus	0.96
0170SGB20492	-2.4331985733	51.485859217	Bus	1.007
0170SGB20493	-2.386454462	51.4897451524	Bus	0.09504
0170SGB20494	-2.3864396031	51.4896912523	Bus	0.09544
0170SGB20495	-2.4308940138	51.4843031831	Bus	1.6888
0170SGB20496	-2.4307238317	51.4845825465	Bus	0.2782
0170SGB20497	-2.4336360128	51.4818743447	Bus	1.6683
0170SGB20498	-2.4338087277	51.481864714	Bus	0.2782
0170SGB20499	-2.430759896	51.480769998	Bus	1.5871
0170SGB20500	-2.4304570791	51.4807261528	Bus	0.2782
0170SGB20501	-2.4265285307	51.4717579508	Bus	0.2519
0170SGB20502	-2.426730926	51.4718471297	Bus	0.2782
0170SGB20503	-2.4286711402	51.4591978977	Bus	0.797
0170SGB20504	-2.4289310558	51.4592868625	Bus	0.6381
0170SGB20505	-2.4294052605	51.4561380711	Bus	0.797
0170SGB20506	-2.4296076767	51.4562362367	Bus	0.6381
0170SGB20507	-2.4328420515	51.4543001343	Bus	0.6381
0170SGB20508	-2.4322213541	51.4541046104	Bus	0.9251
0170SGB20509	-2.4289474466	51.4533613467	Bus	0.9251
0170SGB20510	-2.4290612257	51.4532170647	Bus	0.83682
0170SGB20511	-2.4266237756	51.4526505023	Bus	0.83682
0170SGB20512	-2.4250111651	51.4525664464	Bus	0.9251
0170SGB20513	-2.4204993964	51.4517734806	Bus	0.9251
0170SGB20514	-2.420469954	51.4517016535	Bus	0.83452
0170SGB20515	-2.4183802804	51.4529499727	Bus	0.20536
0170SGB20516	-2.4179920532	51.4529873245	Bus	0.18454
0170SGB20517	-2.4118168604	51.4592403565	Bus	0.20464
0170SGB20518	-2.4115003774	51.4592594515	Bus	0.20504
0170SGB20519	-2.4071610856	51.4617203174	Bus	0.20464
0170SGB20520	-2.4069593332	51.4616940435	Bus	0.20504
0170SGB20521	-2.4037024884	51.4645286616	Bus	0.19714
0170SGB20522	-2.4309310795	51.4592165838	Bus	0.4935
0170SGB20523	-2.4308295668	51.4591360328	Bus	0.3599
0170SGB20524	-2.4339773401	51.4586748388	Bus	0.3599
0170SGB20525	-2.4329003536	51.4589395782	Bus	0.4935
0170SGB20526	-2.4390628904	51.4591684156	Bus	0.3599
0170SGB20527	-2.4388631158	51.4593489956	Bus	0.4935
0170SGB20528	-2.4473769818	51.4600990707	Bus	0.3918
0170SGB20529	-2.4484850778	51.4600768521	Bus	0.4616
0170SGB20530	-2.451572677	51.4593636514	Bus	0.4935
0170SGB20531	-2.4564706401	51.4568989627	Bus	0.58926
0170SGB20532	-2.4572035599	51.4567882064	Bus	0.45534
0170SGB20533	-2.4395305335	51.452413978	Bus	0.09544
0170SGB20534	-2.438798934	51.4526594929	Bus	0.1281
0170SGB20535	-2.4357821702	51.4532282295	Bus	0.1281
0170SGB20536	-2.4349635924	51.4534111027	Bus	0.19872
0170SGB20537	-2.3697817869	51.4531134187	Bus	0.352
0170SGB20538	-2.3699698893	51.453238707	Bus	0.4584
0170SGB20539	-2.3614351223	51.4549827359	Bus	0.3639
0170SGB20540	-2.3615511799	51.4550992683	Bus	0.46944
0170SGB20541	-2.3268462696	51.4623674942	Bus	0.09344
0170SGB20542	-2.3266586327	51.462296085	Bus	0.3639
0170SGB20543	-2.322959743	51.4623602883	Bus	0.09344
0170SGB20544	-2.322829244	51.4622257747	Bus	0.3639
0170SGB20545	-2.3179490409	51.462149204	Bus	0.09344
0170SGB20546	-2.3177172995	51.4619430269	Bus	0.3639
0170SGB20547	-2.3103988955	51.4631585202	Bus	0.1538
0170SGB20548	-2.310355041	51.4630597293	Bus	0.3639
0170SGB20550	-2.3689990099	51.4524145434	Bus	0.01104
0170SGB20551	-2.3687401191	51.4524333416	Bus	0.0119
0170SGB20552	-2.3794526361	51.4791040731	Bus	0.09544
0170SGB20553	-2.3794540547	51.4792749078	Bus	0.09504
0170SGB20554	-2.42960353	51.5139979238	Bus	0.2703
0170SGB20555	-2.4293015086	51.5140619706	Bus	0.1502
0170SGB20558	-2.6028681898	51.5263627177	Bus	27.88056
0170SGB20559	-2.6032851164	51.5262796498	Bus	29.14094
0170SGB20560	-2.6054059091	51.5242456245	Bus	26.02906
0170SGB20561	-2.6058838061	51.5244139956	Bus	27.15414
0170SGB20562	-2.6153971327	51.524418407	Bus	25.9273
0170SGB20563	-2.6122263862	51.5244439949	Bus	27.14954
0170SGB20564	-2.6212544182	51.5195051124	Bus	25.9984
0170SGB20565	-2.621486838	51.5196387541	Bus	27.16848
0170SGB20567	-2.6487996491	51.5176835155	Bus	0.10762
0170SGB20568	-2.6485258437	51.5176850301	Bus	0.0436
0170SGB20569	-2.6401689014	51.522964037	Bus	0.10762
0170SGB20570	-2.6398511961	51.5229208132	Bus	0.1453
0170SGB20571	-2.6380092915	51.5262307478	Bus	0.10762
0170SGB20572	-2.6377508531	51.526304086	Bus	0.1453
0170SGB20573	-2.6351478796	51.5329539707	Bus	0.10762
0170SGB20574	-2.6348601919	51.5330004861	Bus	0.1453
0170SGB20575	-2.6318322088	51.535048925	Bus	0.10762
0170SGB20576	-2.6303486924	51.5351558148	Bus	0.1453
0170SGB20577	-2.6224250774	51.5334807522	Bus	0.1453
0170SGB20578	-2.6221957724	51.5335808758	Bus	0.10762
0170SGB20579	-2.6447302663	51.5142531984	Bus	0.0436
0170SGB20580	-2.6447274727	51.5140553992	Bus	0.10254
0170SGB20583	-2.6600058807	51.5551157076	Bus	0.73502
0170SGB20584	-2.6603677482	51.5552035861	Bus	0.58104
0170SGB20585	-2.6610619604	51.5573216727	Bus	0.58104
0170SGB20586	-2.6608448289	51.5572689471	Bus	0.81622
[truncated: 331,460 more rows]
