# Supplementary material for: Great Britain transport, housing, and employment access datasets for small-area urban area analytics
Source: Data Brief. 2019 Oct 14;27:104616. doi: 10.1016/j.dib.2019.104616 (PMC6831819; doi:10.1016/j.dib.2019.104616)
Supplement: Multimedia component 1 [file mmc1.zip › DiB2/Data_reduced/GB_STOP_PTAI_2016.shp/GB_STOP_PTAI_2016.shp.xml]

<?xml version="1.0" encoding="UTF-8"?>
<metadata xml:lang="en"><Esri><CreaDate>20181207</CreaDate><CreaTime>12373000</CreaTime><ArcGISFormat>1.0</ArcGISFormat><SyncOnce>FALSE</SyncOnce><DataProperties><itemProps><itemName Sync="TRUE">GB_STOP_PTAI_2016</itemName><imsContentType Sync="TRUE">002</imsContentType><itemSize Sync="TRUE">0.000</itemSize><itemLocation><linkage Sync="TRUE">file://\\LITE-SPS-HWL2\D$\ObiUBDC\SUDS Stories\SUDS Development notes\FGCS Submission\Data Descriptor\Correct_Data\data\GB_STOP_PTAI_2016.shp</linkage><protocol Sync="TRUE">Local Area Network</protocol></itemLocation></itemProps><coordRef><type Sync="TRUE">Geographic</type><geogcsn Sync="TRUE">GCS_WGS_1984</geogcsn><csUnits Sync="TRUE">Angular Unit: Degree (0.017453)</csUnits><peXml Sync="TRUE">&lt;GeographicCoordinateSystem xsi:type='typens:GeographicCoordinateSystem' xmlns:xsi='http://www.w3.org/2001/XMLSchema-instance' xmlns:xs='http://www.w3.org/2001/XMLSchema' xmlns:typens='http://www.esri.com/schemas/ArcGIS/10.5'&gt;&lt;WKT&gt;GEOGCS[&amp;quot;GCS_WGS_1984&amp;quot;,DATUM[&amp;quot;D_WGS_1984&amp;quot;,SPHEROID[&amp;quot;WGS_1984&amp;quot;,6378137.0,298.257223563]],PRIMEM[&amp;quot;Greenwich&amp;quot;,0.0],UNIT[&amp;quot;Degree&amp;quot;,0.0174532925199433],AUTHORITY[&amp;quot;EPSG&amp;quot;,4326]]&lt;/WKT&gt;&lt;XOrigin&gt;-400&lt;/XOrigin&gt;&lt;YOrigin&gt;-400&lt;/YOrigin&gt;&lt;XYScale&gt;11258999068426.238&lt;/XYScale&gt;&lt;ZOrigin&gt;-100000&lt;/ZOrigin&gt;&lt;ZScale&gt;10000&lt;/ZScale&gt;&lt;MOrigin&gt;-100000&lt;/MOrigin&gt;&lt;MScale&gt;10000&lt;/MScale&gt;&lt;XYTolerance&gt;8.983152841195215e-009&lt;/XYTolerance&gt;&lt;ZTolerance&gt;0.001&lt;/ZTolerance&gt;&lt;MTolerance&gt;0.001&lt;/MTolerance&gt;&lt;HighPrecision&gt;true&lt;/HighPrecision&gt;&lt;LeftLongitude&gt;-180&lt;/LeftLongitude&gt;&lt;WKID&gt;4326&lt;/WKID&gt;&lt;LatestWKID&gt;4326&lt;/LatestWKID&gt;&lt;/GeographicCoordinateSystem&gt;</peXml></coordRef></DataProperties><SyncDate>20181207</SyncDate><SyncTime>12373000</SyncTime><ModDate>20181207</ModDate><ModTime>12373000</ModTime></Esri><dataIdInfo><envirDesc Sync="TRUE"> Version 6.2 (Build 9200) ; Esri ArcGIS 10.5.0.6491</envirDesc><dataLang><languageCode value="eng" Sync="TRUE"></languageCode><countryCode value="GBR" Sync="TRUE"></countryCode></dataLang><idCitation><resTitle Sync="TRUE">GB_STOP_PTAI_2016</resTitle><presForm><PresFormCd value="005" Sync="TRUE"></PresFormCd></presForm></idCitation><spatRpType><SpatRepTypCd value="001" Sync="TRUE"></SpatRepTypCd></spatRpType></dataIdInfo><mdLang><languageCode value="eng" Sync="TRUE"></languageCode><countryCode value="GBR" Sync="TRUE"></countryCode></mdLang><mdChar><CharSetCd value="004" Sync="TRUE"></CharSetCd></mdChar><distInfo><distFormat><formatName Sync="TRUE">Shapefile</formatName></distFormat><distTranOps><transSize Sync="TRUE">0.000</transSize></distTranOps></distInfo><mdHrLv><ScopeCd value="005" Sync="TRUE"></ScopeCd></mdHrLv><mdHrLvName Sync="TRUE">dataset</mdHrLvName><refSysInfo><RefSystem><refSysID><identCode code="4326" Sync="TRUE"></identCode><idCodeSpace Sync="TRUE">EPSG</idCodeSpace><idVersion Sync="TRUE">6.14(3.0.1)</idVersion></refSysID></RefSystem></refSysInfo><spatRepInfo><VectSpatRep><geometObjs Name="GB_STOP_PTAI_2016"><geoObjTyp><GeoObjTypCd value="004" Sync="TRUE"></GeoObjTypCd></geoObjTyp><geoObjCnt Sync="TRUE">0</geoObjCnt></geometObjs><topLvl><TopoLevCd value="001" Sync="TRUE"></TopoLevCd></topLvl></VectSpatRep></spatRepInfo><spdoinfo><ptvctinf><esriterm Name="GB_STOP_PTAI_2016"><efeatyp Sync="TRUE">Simple</efeatyp><efeageom code="1" Sync="TRUE"></efeageom><esritopo Sync="TRUE">FALSE</esritopo><efeacnt Sync="TRUE">0</efeacnt><spindex Sync="TRUE">FALSE</spindex><linrefer Sync="TRUE">FALSE</linrefer></esriterm></ptvctinf></spdoinfo><eainfo><detailed Name="GB_STOP_PTAI_2016"><enttyp><enttypl Sync="TRUE">GB_STOP_PTAI_2016</enttypl><enttypt Sync="TRUE">Feature Class</enttypt><enttypc Sync="TRUE">0</enttypc></enttyp><attr><attrlabl Sync="TRUE">FID</attrlabl><attalias Sync="TRUE">FID</attalias><attrtype Sync="TRUE">OID</attrtype><attwidth Sync="TRUE">4</attwidth><atprecis Sync="TRUE">0</atprecis><attscale Sync="TRUE">0</attscale><attrdef Sync="TRUE">Internal feature number.</attrdef><attrdefs Sync="TRUE">Esri</attrdefs><attrdomv><udom Sync="TRUE">Sequential unique whole numbers that are automatically generated.</udom></attrdomv></attr><attr><attrlabl Sync="TRUE">Shape</attrlabl><attalias Sync="TRUE">Shape</attalias><attrtype Sync="TRUE">Geometry</attrtype><attwidth Sync="TRUE">0</attwidth><atprecis Sync="TRUE">0</atprecis><attscale Sync="TRUE">0</attscale><attrdef Sync="TRUE">Feature geometry.</attrdef><attrdefs Sync="TRUE">Esri</attrdefs><attrdomv><udom Sync="TRUE">Coordinates defining the features.</udom></attrdomv></attr><attr><attrlabl Sync="TRUE">Join_Count</attrlabl><attalias Sync="TRUE">Join_Count</attalias><attrtype Sync="TRUE">Integer</attrtype><attwidth Sync="TRUE">10</attwidth><atprecis Sync="TRUE">10</atprecis><attscale Sync="TRUE">0</attscale></attr><attr><attrlabl Sync="TRUE">TARGET_FID</attrlabl><attalias Sync="TRUE">TARGET_FID</attalias><attrtype Sync="TRUE">Integer</attrtype><attwidth Sync="TRUE">10</attwidth><atprecis Sync="TRUE">10</atprecis><attscale Sync="TRUE">0</attscale></attr><attr><attrlabl Sync="TRUE">stop_id</attrlabl><attalias Sync="TRUE">stop_id</attalias><attrtype Sync="TRUE">Integer</attrtype><attwidth Sync="TRUE">10</attwidth><atprecis Sync="TRUE">10</atprecis><attscale Sync="TRUE">0</attscale></attr><attr><attrlabl Sync="TRUE">Longitude</attrlabl><attalias Sync="TRUE">Longitude</attalias><attrtype Sync="TRUE">Double</attrtype><attwidth Sync="TRUE">19</attwidth><atprecis Sync="TRUE">0</atprecis><attscale Sync="TRUE">0</attscale></attr><attr><attrlabl Sync="TRUE">Latitude</attrlabl><attalias Sync="TRUE">Latitude</attalias><attrtype Sync="TRUE">Double</attrtype><attwidth Sync="TRUE">19</attwidth><atprecis Sync="TRUE">0</atprecis><attscale Sync="TRUE">0</attscale></attr><attr><attrlabl Sync="TRUE">Stop_Type</attrlabl><attalias Sync="TRUE">Stop_Type</attalias><attrtype Sync="TRUE">String</attrtype><attwidth Sync="TRUE">254</attwidth><atprecis Sync="TRUE">0</atprecis><attscale Sync="TRUE">0</attscale></attr><attr><attrlabl Sync="TRUE">PTAI</attrlabl><attalias Sync="TRUE">PTAI</attalias><attrtype Sync="TRUE">Double</attrtype><attwidth Sync="TRUE">19</attwidth><atprecis Sync="TRUE">0</atprecis><attscale Sync="TRUE">0</attscale></attr><attr><attrlabl Sync="TRUE">ATCOCode</attrlabl><attalias Sync="TRUE">ATCOCode</attalias><attrtype Sync="TRUE">String</attrtype><attwidth Sync="TRUE">254</attwidth><atprecis Sync="TRUE">0</atprecis><attscale Sync="TRUE">0</attscale></attr><attr><attrlabl Sync="TRUE">NaptanCode</attrlabl><attalias Sync="TRUE">NaptanCode</attalias><attrtype Sync="TRUE">String</attrtype><attwidth Sync="TRUE">254</attwidth><atprecis Sync="TRUE">0</atprecis><attscale Sync="TRUE">0</attscale></attr><attr><attrlabl Sync="TRUE">PlateCode</attrlabl><attalias Sync="TRUE">PlateCode</attalias><attrtype Sync="TRUE">String</attrtype><attwidth Sync="TRUE">254</attwidth><atprecis Sync="TRUE">0</atprecis><attscale Sync="TRUE">0</attscale></attr><attr><attrlabl Sync="TRUE">CleardownC</attrlabl><attalias Sync="TRUE">CleardownC</attalias><attrtype Sync="TRUE">String</attrtype><attwidth Sync="TRUE">254</attwidth><atprecis Sync="TRUE">0</atprecis><attscale Sync="TRUE">0</attscale></attr><attr><attrlabl Sync="TRUE">CommonName</attrlabl><attalias Sync="TRUE">CommonName</attalias><attrtype Sync="TRUE">String</attrtype><attwidth Sync="TRUE">254</attwidth><atprecis Sync="TRUE">0</atprecis><attscale Sync="TRUE">0</attscale></attr><attr><attrlabl Sync="TRUE">CommonNa_1</attrlabl><attalias Sync="TRUE">CommonNa_1</attalias><attrtype Sync="TRUE">String</attrtype><attwidth Sync="TRUE">254</attwidth><atprecis Sync="TRUE">0</atprecis><attscale Sync="TRUE">0</attscale></attr><attr><attrlabl Sync="TRUE">ShortCommo</attrlabl><attalias Sync="TRUE">ShortCommo</attalias><attrtype Sync="TRUE">String</attrtype><attwidth Sync="TRUE">254</attwidth><atprecis Sync="TRUE">0</atprecis><attscale Sync="TRUE">0</attscale></attr><attr><attrlabl Sync="TRUE">ShortCom_1</attrlabl><attalias Sync="TRUE">ShortCom_1</attalias><attrtype Sync="TRUE">String</attrtype><attwidth Sync="TRUE">254</attwidth><atprecis Sync="TRUE">0</atprecis><attscale Sync="TRUE">0</attscale></attr><attr><attrlabl Sync="TRUE">Landmark</attrlabl><attalias Sync="TRUE">Landmark</attalias><attrtype Sync="TRUE">String</attrtype><attwidth Sync="TRUE">254</attwidth><atprecis Sync="TRUE">0</atprecis><attscale Sync="TRUE">0</attscale></attr><attr><attrlabl Sync="TRUE">LandmarkLa</attrlabl><attalias Sync="TRUE">LandmarkLa</attalias><attrtype Sync="TRUE">String</attrtype><attwidth Sync="TRUE">254</attwidth><atprecis Sync="TRUE">0</atprecis><attscale Sync="TRUE">0</attscale></attr><attr><attrlabl Sync="TRUE">Street</attrlabl><attalias Sync="TRUE">Street</attalias><attrtype Sync="TRUE">String</attrtype><attwidth Sync="TRUE">254</attwidth><atprecis Sync="TRUE">0</atprecis><attscale Sync="TRUE">0</attscale></attr><attr><attrlabl Sync="TRUE">StreetLang</attrlabl><attalias Sync="TRUE">StreetLang</attalias><attrtype Sync="TRUE">String</attrtype><attwidth Sync="TRUE">254</attwidth><atprecis Sync="TRUE">0</atprecis><attscale Sync="TRUE">0</attscale></attr><attr><attrlabl Sync="TRUE">Crossing</attrlabl><attalias Sync="TRUE">Crossing</attalias><attrtype Sync="TRUE">String</attrtype><attwidth Sync="TRUE">254</attwidth><atprecis Sync="TRUE">0</atprecis><attscale Sync="TRUE">0</attscale></attr><attr><attrlabl Sync="TRUE">CrossingLa</attrlabl><attalias Sync="TRUE">CrossingLa</attalias><attrtype Sync="TRUE">String</attrtype><attwidth Sync="TRUE">254</attwidth><atprecis Sync="TRUE">0</atprecis><attscale Sync="TRUE">0</attscale></attr><attr><attrlabl Sync="TRUE">Indicator</attrlabl><attalias Sync="TRUE">Indicator</attalias><attrtype Sync="TRUE">String</attrtype><attwidth Sync="TRUE">254</attwidth><atprecis Sync="TRUE">0</atprecis><attscale Sync="TRUE">0</attscale></attr><attr><attrlabl Sync="TRUE">IndicatorL</attrlabl><attalias Sync="TRUE">IndicatorL</attalias><attrtype Sync="TRUE">String</attrtype><attwidth Sync="TRUE">254</attwidth><atprecis Sync="TRUE">0</atprecis><attscale Sync="TRUE">0</attscale></attr><attr><attrlabl Sync="TRUE">Bearing</attrlabl><attalias Sync="TRUE">Bearing</attalias><attrtype Sync="TRUE">String</attrtype><attwidth Sync="TRUE">254</attwidth><atprecis Sync="TRUE">0</atprecis><attscale Sync="TRUE">0</attscale></attr><attr><attrlabl Sync="TRUE">NptgLocali</attrlabl><attalias Sync="TRUE">NptgLocali</attalias><attrtype Sync="TRUE">String</attrtype><attwidth Sync="TRUE">254</attwidth><atprecis Sync="TRUE">0</atprecis><attscale Sync="TRUE">0</attscale></attr><attr><attrlabl Sync="TRUE">LocalityNa</attrlabl><attalias Sync="TRUE">LocalityNa</attalias><attrtype Sync="TRUE">String</attrtype><attwidth Sync="TRUE">254</attwidth><atprecis Sync="TRUE">0</atprecis><attscale Sync="TRUE">0</attscale></attr><attr><attrlabl Sync="TRUE">ParentLoca</attrlabl><attalias Sync="TRUE">ParentLoca</attalias><attrtype Sync="TRUE">String</attrtype><attwidth Sync="TRUE">254</attwidth><atprecis Sync="TRUE">0</atprecis><attscale Sync="TRUE">0</attscale></attr><attr><attrlabl Sync="TRUE">GrandParen</attrlabl><attalias Sync="TRUE">GrandParen</attalias><attrtype Sync="TRUE">String</attrtype><attwidth Sync="TRUE">254</attwidth><atprecis Sync="TRUE">0</atprecis><attscale Sync="TRUE">0</attscale></attr><attr><attrlabl Sync="TRUE">Town</attrlabl><attalias Sync="TRUE">Town</attalias><attrtype Sync="TRUE">String</attrtype><attwidth Sync="TRUE">254</attwidth><atprecis Sync="TRUE">0</atprecis><attscale Sync="TRUE">0</attscale></attr><attr><attrlabl Sync="TRUE">TownLang</attrlabl><attalias Sync="TRUE">TownLang</attalias><attrtype Sync="TRUE">String</attrtype><attwidth Sync="TRUE">254</attwidth><atprecis Sync="TRUE">0</atprecis><attscale Sync="TRUE">0</attscale></attr><attr><attrlabl Sync="TRUE">Suburb</attrlabl><attalias Sync="TRUE">Suburb</attalias><attrtype Sync="TRUE">String</attrtype><attwidth Sync="TRUE">254</attwidth><atprecis Sync="TRUE">0</atprecis><attscale Sync="TRUE">0</attscale></attr><attr><attrlabl Sync="TRUE">SuburbLang</attrlabl><attalias Sync="TRUE">SuburbLang</attalias><attrtype Sync="TRUE">String</attrtype><attwidth Sync="TRUE">254</attwidth><atprecis Sync="TRUE">0</atprecis><attscale Sync="TRUE">0</attscale></attr><attr><attrlabl Sync="TRUE">LocalityCe</attrlabl><attalias Sync="TRUE">LocalityCe</attalias><attrtype Sync="TRUE">Integer</attrtype><attwidth Sync="TRUE">10</attwidth><atprecis Sync="TRUE">10</atprecis><attscale Sync="TRUE">0</attscale></attr><attr><attrlabl Sync="TRUE">GridType</attrlabl><attalias Sync="TRUE">GridType</attalias><attrtype Sync="TRUE">String</attrtype><attwidth Sync="TRUE">254</attwidth><atprecis Sync="TRUE">0</atprecis><attscale Sync="TRUE">0</attscale></attr><attr><attrlabl Sync="TRUE">Easting</attrlabl><attalias Sync="TRUE">Easting</attalias><attrtype Sync="TRUE">Integer</attrtype><attwidth Sync="TRUE">10</attwidth><atprecis Sync="TRUE">10</atprecis><attscale Sync="TRUE">0</attscale></attr><attr><attrlabl Sync="TRUE">Northing</attrlabl><attalias Sync="TRUE">Northing</attalias><attrtype Sync="TRUE">Integer</attrtype><attwidth Sync="TRUE">10</attwidth><atprecis Sync="TRUE">10</atprecis><attscale Sync="TRUE">0</attscale></attr><attr><attrlabl Sync="TRUE">StopType</attrlabl><attalias Sync="TRUE">StopType</attalias><attrtype Sync="TRUE">String</attrtype><attwidth Sync="TRUE">254</attwidth><atprecis Sync="TRUE">0</atprecis><attscale Sync="TRUE">0</attscale></attr><attr><attrlabl Sync="TRUE">BusStopTyp</attrlabl><attalias Sync="TRUE">BusStopTyp</attalias><attrtype Sync="TRUE">String</attrtype><attwidth Sync="TRUE">254</attwidth><atprecis Sync="TRUE">0</atprecis><attscale Sync="TRUE">0</attscale></attr><attr><attrlabl Sync="TRUE">TimingStat</attrlabl><attalias Sync="TRUE">TimingStat</attalias><attrtype Sync="TRUE">String</attrtype><attwidth Sync="TRUE">254</attwidth><atprecis Sync="TRUE">0</atprecis><attscale Sync="TRUE">0</attscale></attr><attr><attrlabl Sync="TRUE">DefaultWai</attrlabl><attalias Sync="TRUE">DefaultWai</attalias><attrtype Sync="TRUE">String</attrtype><attwidth Sync="TRUE">254</attwidth><atprecis Sync="TRUE">0</atprecis><attscale Sync="TRUE">0</attscale></attr><attr><attrlabl Sync="TRUE">Notes</attrlabl><attalias Sync="TRUE">Notes</attalias><attrtype Sync="TRUE">String</attrtype><attwidth Sync="TRUE">254</attwidth><atprecis Sync="TRUE">0</atprecis><attscale Sync="TRUE">0</attscale></attr><attr><attrlabl Sync="TRUE">NotesLang</attrlabl><attalias Sync="TRUE">NotesLang</attalias><attrtype Sync="TRUE">String</attrtype><attwidth Sync="TRUE">254</attwidth><atprecis Sync="TRUE">0</atprecis><attscale Sync="TRUE">0</attscale></attr><attr><attrlabl Sync="TRUE">Administra</attrlabl><attalias Sync="TRUE">Administra</attalias><attrtype Sync="TRUE">Integer</attrtype><attwidth Sync="TRUE">10</attwidth><atprecis Sync="TRUE">10</atprecis><attscale Sync="TRUE">0</attscale></attr><attr><attrlabl Sync="TRUE">CreationDa</attrlabl><attalias Sync="TRUE">CreationDa</attalias><attrtype Sync="TRUE">String</attrtype><attwidth Sync="TRUE">254</attwidth><atprecis Sync="TRUE">0</atprecis><attscale Sync="TRUE">0</attscale></attr><attr><attrlabl Sync="TRUE">Modificati</attrlabl><attalias Sync="TRUE">Modificati</attalias><attrtype Sync="TRUE">String</attrtype><attwidth Sync="TRUE">254</attwidth><atprecis Sync="TRUE">0</atprecis><attscale Sync="TRUE">0</attscale></attr><attr><attrlabl Sync="TRUE">RevisionNu</attrlabl><attalias Sync="TRUE">RevisionNu</attalias><attrtype Sync="TRUE">Integer</attrtype><attwidth Sync="TRUE">10</attwidth><atprecis Sync="TRUE">10</atprecis><attscale Sync="TRUE">0</attscale></attr><attr><attrlabl Sync="TRUE">Modifica_1</attrlabl><attalias Sync="TRUE">Modifica_1</attalias><attrtype Sync="TRUE">String</attrtype><attwidth Sync="TRUE">254</attwidth><atprecis Sync="TRUE">0</atprecis><attscale Sync="TRUE">0</attscale></attr><attr><attrlabl Sync="TRUE">Status</attrlabl><attalias Sync="TRUE">Status</attalias><attrtype Sync="TRUE">String</attrtype><attwidth Sync="TRUE">254</attwidth><atprecis Sync="TRUE">0</atprecis><attscale Sync="TRUE">0</attscale></attr></detailed></eainfo><mdDateSt Sync="TRUE">20181207</mdDateSt></metadata>
